# Supplementary material for: Exploring the transcriptional landscape of plant circadian rhythms using genome tiling arrays
Source: Genome Biol. 2009 Feb 11;10(2):R17. doi: 10.1186/gb-2009-10-2-r17 (PMC2688271; doi:10.1186/gb-2009-10-2-r17)
Supplement: Additional data file 4 — Supplementary tables on the spectral analysis. [file gb-2009-10-2-r17-S4.xls]

## Sheet: Table S3 sense_tu
AGI	Features	Strand
AT1G01050	2	Watson
AT1G01060	45	Watson
AT1G01070	3	Watson
AT1G01080	4	Watson
AT1G01090	22	Watson
AT1G01120	19	Watson
AT1G01170	4	Watson
AT1G01320	3	Watson
AT1G01390	2	Watson
AT1G01420	7	Watson
AT1G01430	28	Watson
AT1G01470	15	Watson
AT1G01490	9	Watson
AT1G01610	18	Watson
AT1G01640	8	Watson
AT1G01650	4	Watson
AT1G01670	7	Watson
AT1G01820	11	Watson
AT1G01910	3	Watson
AT1G01960	7	Watson
AT1G01990	8	Watson
AT1G02090	3	Watson
AT1G02180	7	Watson
AT1G02230	4	Watson
AT1G02260	2	Watson
AT1G02270	4	Watson
AT1G02340	12	Watson
AT1G02360	4	Watson
AT1G02475	2	Watson
AT1G02610	2	Watson
AT1G02730	4	Watson
AT1G02820	12	Watson
AT1G02940	5	Watson
AT1G02960	3	Watson
AT1G03020	8	Watson
AT1G03040	7	Watson
AT1G03060	3	Watson
AT1G03080	5	Watson
AT1G03130	8	Watson
AT1G03140	12	Watson
AT1G03350	12	Watson
AT1G03400	8	Watson
AT1G03475	18	Watson
AT1G03510	3	Watson
AT1G03650	11	Watson
AT1G03680	10	Watson
AT1G03820	3	Watson
AT1G03870	17	Watson
AT1G03980	5	Watson
AT1G04000	9	Watson
AT1G04050	8	Watson
AT1G04070	7	Watson
AT1G04140	7	Watson
AT1G04220	4	Watson
AT1G04240	6	Watson
AT1G04290	2	Watson
AT1G04330	3	Watson
AT1G04400	35	Watson
AT1G04530	14	Watson
AT1G04620	7	Watson
AT1G04650	2	Watson
AT1G04680	6	Watson
AT1G04770	9	Watson
AT1G04780	4	Watson
AT1G04880	2	Watson
AT1G04920	3	Watson
AT1G04990	20	Watson
AT1G05060	2	Watson
AT1G05170	5	Watson
AT1G05190	2	Watson
AT1G05300	6	Watson
AT1G05350	4	Watson
AT1G05560	11	Watson
AT1G05570	3	Watson
AT1G05840	7	Watson
AT1G05850	8	Watson
AT1G05870	8	Watson
AT1G05940	14	Watson
AT1G05970	3	Watson
AT1G06000	28	Watson
AT1G06040	17	Watson
AT1G06130	3	Watson
AT1G06190	4	Watson
AT1G06430	19	Watson
AT1G06460	20	Watson
AT1G06550	5	Watson
AT1G06570	31	Watson
AT1G06690	7	Watson
AT1G06760	7	Watson
AT1G06840	2	Watson
AT1G06900	3	Watson
AT1G06950	13	Watson
AT1G07030	2	Watson
AT1G07040	17	Watson
AT1G07050	10	Watson
AT1G07090	7	Watson
AT1G07135	11	Watson
AT1G07160	3	Watson
AT1G07200	6	Watson
AT1G07230	16	Watson
AT1G07350	17	Watson
AT1G07360	5	Watson
AT1G07380	2	Watson
AT1G07430	7	Watson
AT1G07440	11	Watson
AT1G07450	3	Watson
AT1G07570	12	Watson
AT1G07640	17	Watson
AT1G07650	2	Watson
AT1G07720	4	Watson
AT1G07750	4	Watson
AT1G08040	8	Watson
AT1G08065	2	Watson
AT1G08200	7	Watson
AT1G08230	11	Watson
AT1G08250	10	Watson
AT1G08380	6	Watson
AT1G08470	9	Watson
AT1G08510	16	Watson
AT1G08660	11	Watson
AT1G08700	5	Watson
AT1G08780	3	Watson
AT1G09010	23	Watson
AT1G09140	8	Watson
AT1G09280	7	Watson
AT1G09330	5	Watson
AT1G09570	18	Watson
AT1G09660	6	Watson
AT1G09760	7	Watson
AT1G09780	3	Watson
AT1G09830	6	Watson
AT1G09840	6	Watson
AT1G09910	4	Watson
AT1G09940	5	Watson
AT1G10020	6	Watson
AT1G10040	2	Watson
AT1G10090	9	Watson
AT1G10180	3	Watson
AT1G10200	12	Watson
AT1G10240	2	Watson
AT1G10360	7	Watson
AT1G10370	17	Watson
AT1G10650	6	Watson
AT1G10740	21	Watson
AT1G10760	37	Watson
AT1G10770	2	Watson
AT1G10870	5	Watson
AT1G10900	29	Watson
AT1G10930	6	Watson
AT1G10970	9	Watson
AT1G11210	16	Watson
AT1G11310	10	Watson
AT1G11350	4	Watson
AT1G11360	5	Watson
AT1G11480	4	Watson
AT1G11545	2	Watson
AT1G11780	7	Watson
AT1G11820	4	Watson
AT1G11910	2	Watson
AT1G12000	5	Watson
AT1G12090	10	Watson
AT1G12120	15	Watson
AT1G12370	8	Watson
AT1G12380	5	Watson
AT1G12420	7	Watson
AT1G12430	4	Watson
AT1G12480	2	Watson
AT1G12500	3	Watson
AT1G12680	5	Watson
AT1G12710	9	Watson
AT1G12750	8	Watson
AT1G12780	9	Watson
AT1G12800	13	Watson
AT1G12820	14	Watson
AT1G12845	11	Watson
AT1G13120	2	Watson
AT1G13170	4	Watson
AT1G13210	5	Watson
AT1G13245	6	Watson
AT1G13320	4	Watson
AT1G13380	4	Watson
AT1G13570	5	Watson
AT1G13630	2	Watson
AT1G13640	15	Watson
AT1G13700	12	Watson
AT1G13870	5	Watson
AT1G14030	23	Watson
AT1G14270	2	Watson
AT1G14290	18	Watson
AT1G14330	3	Watson
AT1G14360	5	Watson
AT1G14410	6	Watson
AT1G14590	6	Watson
AT1G14610	8	Watson
AT1G14620	5	Watson
AT1G14690	7	Watson
AT1G14710	3	Watson
AT1G14720	16	Watson
AT1G14740	7	Watson
AT1G14820	15	Watson
AT1G14830	5	Watson
AT1G14900	10	Watson
AT1G14910	2	Watson
AT1G14960	8	Watson
AT1G14970	6	Watson
AT1G14990	9	Watson
AT1G15060	10	Watson
AT1G15100	10	Watson
AT1G15130	9	Watson
AT1G15140	5	Watson
AT1G15200	3	Watson
AT1G15230	3	Watson
AT1G15290	13	Watson
AT1G15340	3	Watson
AT1G15490	5	Watson
AT1G15730	8	Watson
AT1G15750	9	Watson
AT1G15820	22	Watson
AT1G16010	6	Watson
AT1G16170	4	Watson
AT1G16260	3	Watson
AT1G16280	9	Watson
AT1G16460	2	Watson
AT1G16610	3	Watson
AT1G16730	14	Watson
AT1G16750	11	Watson
AT1G16840	9	Watson
AT1G16850	11	Watson
AT1G17090	8	Watson
AT1G17370	7	Watson
AT1G17410	2	Watson
AT1G17450	2	Watson
AT1G17560	3	Watson
AT1G17590	4	Watson
AT1G17650	10	Watson
AT1G17665	11	Watson
AT1G17710	3	Watson
AT1G17850	13	Watson
AT1G17940	9	Watson
AT1G17980	2	Watson
AT1G18060	15	Watson
AT1G18150	6	Watson
AT1G18210	14	Watson
AT1G18250	10	Watson
AT1G18260	5	Watson
AT1G18330	4	Watson
AT1G18335	5	Watson
AT1G18360	17	Watson
AT1G18470	6	Watson
AT1G18640	9	Watson
AT1G18720	13	Watson
AT1G18800	3	Watson
AT1G18810	15	Watson
AT1G18840	2	Watson
AT1G18890	6	Watson
AT1G18920	5	Watson
AT1G18980	6	Watson
AT1G19000	5	Watson
AT1G19140	7	Watson
AT1G19310	10	Watson
AT1G19330	2	Watson
AT1G19370	21	Watson
AT1G19400	9	Watson
AT1G19430	7	Watson
AT1G19450	15	Watson
AT1G19490	13	Watson
AT1G19640	10	Watson
AT1G19660	12	Watson
AT1G19670	18	Watson
AT1G19690	7	Watson
AT1G19700	10	Watson
AT1G19715	7	Watson
AT1G19860	7	Watson
AT1G19870	5	Watson
AT1G19920	9	Watson
AT1G20010	15	Watson
AT1G20100	9	Watson
AT1G20160	12	Watson
AT1G20190	8	Watson
AT1G20270	3	Watson
AT1G20330	18	Watson
AT1G20440	11	Watson
AT1G20450	7	Watson
AT1G20510	12	Watson
AT1G20560	16	Watson
AT1G20650	16	Watson
AT1G20840	9	Watson
AT1G20870	9	Watson
AT1G20880	3	Watson
AT1G20910	5	Watson
AT1G20950	4	Watson
AT1G20960	11	Watson
AT1G21130	3	Watson
AT1G21160	2	Watson
AT1G21380	6	Watson
AT1G21390	2	Watson
AT1G21460	5	Watson
AT1G21500	9	Watson
AT1G21590	10	Watson
AT1G21600	20	Watson
AT1G21920	19	Watson
AT1G22060	3	Watson
AT1G22130	4	Watson
AT1G22180	8	Watson
AT1G22200	2	Watson
AT1G22300	2	Watson
AT1G22360	13	Watson
AT1G22370	17	Watson
AT1G22530	5	Watson
AT1G22570	11	Watson
AT1G22620	6	Watson
AT1G22700	7	Watson
AT1G22710	23	Watson
AT1G22950	5	Watson
AT1G22970	6	Watson
AT1G23020	11	Watson
AT1G23090	4	Watson
AT1G23110	8	Watson
AT1G23205	18	Watson
AT1G23330	7	Watson
AT1G23360	13	Watson
AT1G23390	35	Watson
AT1G23400	16	Watson
AT1G23740	17	Watson
AT1G23780	2	Watson
AT1G23800	3	Watson
AT1G23830	5	Watson
AT1G23980	5	Watson
AT1G24020	14	Watson
AT1G24070	3	Watson
AT1G24100	18	Watson
AT1G24120	3	Watson
AT1G24160	12	Watson
AT1G24180	4	Watson
AT1G24267	4	Watson
AT1G24575	4	Watson
AT1G24610	8	Watson
AT1G24625	8	Watson
AT1G24764	4	Watson
AT1G25230	5	Watson
AT1G25260	5	Watson
AT1G25440	18	Watson
AT1G25580	7	Watson
AT1G26110	9	Watson
AT1G26150	10	Watson
AT1G26160	6	Watson
AT1G26440	12	Watson
AT1G26760	11	Watson
AT1G26790	5	Watson
AT1G26800	8	Watson
AT1G26810	4	Watson
AT1G26850	25	Watson
AT1G26900	7	Watson
AT1G26930	2	Watson
AT1G27090	3	Watson
AT1G27190	24	Watson
AT1G27200	5	Watson
AT1G27370	6	Watson
AT1G27390	8	Watson
AT1G27435	7	Watson
AT1G27700	6	Watson
AT1G27930	13	Watson
AT1G28050	30	Watson
AT1G28140	8	Watson
AT1G28150	7	Watson
AT1G28230	9	Watson
AT1G28260	17	Watson
AT1G28320	20	Watson
AT1G28330	25	Watson
AT1G28590	4	Watson
AT1G29020	5	Watson
AT1G29160	4	Watson
AT1G29170	4	Watson
AT1G29390	4	Watson
AT1G29395	12	Watson
AT1G29400	6	Watson
AT1G29470	2	Watson
AT1G29880	7	Watson
AT1G29980	14	Watson
AT1G30070	4	Watson
AT1G30090	13	Watson
AT1G30120	8	Watson
AT1G30210	12	Watson
AT1G30330	2	Watson
AT1G30755	2	Watson
AT1G30810	4	Watson
AT1G30970	9	Watson
AT1G31230	7	Watson
AT1G31260	4	Watson
AT1G31330	18	Watson
AT1G31350	2	Watson
AT1G31440	5	Watson
AT1G31500	10	Watson
AT1G31550	3	Watson
AT1G31600	2	Watson
AT1G31770	15	Watson
AT1G31820	7	Watson
AT1G31830	6	Watson
AT1G31920	12	Watson
AT1G31940	2	Watson
AT1G32070	4	Watson
AT1G32090	4	Watson
AT1G32130	4	Watson
AT1G32260	10	Watson
AT1G32400	5	Watson
AT1G32450	31	Watson
AT1G32470	4	Watson
AT1G32490	2	Watson
AT1G32500	2	Watson
AT1G32520	13	Watson
AT1G32550	2	Watson
AT1G32640	8	Watson
AT1G32790	5	Watson
AT1G32900	43	Watson
AT1G33050	12	Watson
AT1G33240	5	Watson
AT1G33250	7	Watson
AT1G33270	11	Watson
AT1G33490	2	Watson
AT1G33780	16	Watson
AT1G33970	21	Watson
AT1G34220	10	Watson
AT1G34380	5	Watson
AT1G34430	2	Watson
AT1G35560	8	Watson
AT1G35580	17	Watson
AT1G35625	2	Watson
AT1G36070	4	Watson
AT1G36230	4	Watson
AT1G36390	5	Watson
AT1G41830	6	Watson
AT1G42440	5	Watson
AT1G42990	9	Watson
AT1G43130	2	Watson
AT1G43580	2	Watson
AT1G43620	17	Watson
AT1G43650	3	Watson
AT1G44000	19	Watson
AT1G44100	16	Watson
AT1G44170	2	Watson
AT1G44350	3	Watson
AT1G44446	45	Watson
AT1G44608	5	Watson
AT1G44770	5	Watson
AT1G44790	4	Watson
AT1G44920	6	Watson
AT1G45160	2	Watson
AT1G45207	12	Watson
AT1G45230	15	Watson
AT1G46768	5	Watson
AT1G47056	6	Watson
AT1G47128	7	Watson
AT1G47240	9	Watson
AT1G47370	4	Watson
AT1G47420	5	Watson
AT1G47670	3	Watson
AT1G47960	2	Watson
AT1G48030	9	Watson
AT1G48110	7	Watson
AT1G48200	8	Watson
AT1G48310	2	Watson
AT1G48420	12	Watson
AT1G48430	2	Watson
AT1G48550	6	Watson
AT1G48650	3	Watson
AT1G48850	4	Watson
AT1G49360	2	Watson
AT1G49480	15	Watson
AT1G49500	4	Watson
AT1G49620	5	Watson
AT1G49650	9	Watson
AT1G49660	9	Watson
AT1G49710	9	Watson
AT1G49730	3	Watson
AT1G49750	9	Watson
AT1G49780	10	Watson
AT1G49970	7	Watson
AT1G50020	6	Watson
AT1G50030	4	Watson
AT1G50200	2	Watson
AT1G50250	9	Watson
AT1G50280	2	Watson
AT1G50570	13	Watson
AT1G50600	11	Watson
AT1G50710	4	Watson
AT1G50750	4	Watson
AT1G50940	7	Watson
AT1G51080	5	Watson
AT1G51140	18	Watson
AT1G51170	4	Watson
AT1G51400	5	Watson
AT1G51500	17	Watson
AT1G51510	9	Watson
AT1G51680	12	Watson
AT1G51805	5	Watson
AT1G51940	29	Watson
AT1G51980	7	Watson
AT1G52000	7	Watson
AT1G52040	8	Watson
AT1G52060	5	Watson
AT1G52220	5	Watson
AT1G52250	3	Watson
AT1G52300	5	Watson
AT1G52565	9	Watson
AT1G52570	4	Watson
AT1G52670	6	Watson
AT1G52710	2	Watson
AT1G52750	2	Watson
AT1G52855	7	Watson
AT1G53020	3	Watson
AT1G53035	6	Watson
AT1G53170	7	Watson
AT1G53230	5	Watson
AT1G53240	11	Watson
AT1G53280	15	Watson
AT1G53310	4	Watson
AT1G53320	18	Watson
AT1G53450	13	Watson
AT1G53510	5	Watson
AT1G53520	6	Watson
AT1G53645	2	Watson
AT1G53650	7	Watson
AT1G53690	2	Watson
AT1G53750	4	Watson
AT1G53780	3	Watson
AT1G54040	3	Watson
AT1G54080	2	Watson
AT1G54100	13	Watson
AT1G54170	2	Watson
AT1G54290	5	Watson
AT1G54370	3	Watson
AT1G54380	3	Watson
AT1G54385	6	Watson
AT1G54410	10	Watson
AT1G54500	13	Watson
AT1G54570	9	Watson
AT1G54690	4	Watson
AT1G55200	2	Watson
AT1G55210	14	Watson
AT1G55270	2	Watson
AT1G55450	12	Watson
AT1G55490	5	Watson
AT1G55530	2	Watson
AT1G55540	2	Watson
AT1G55670	10	Watson
AT1G55675	13	Watson
AT1G55860	2	Watson
AT1G55960	22	Watson
AT1G55970	6	Watson
AT1G56070	13	Watson
AT1G56080	5	Watson
AT1G56230	6	Watson
AT1G56280	3	Watson
AT1G56300	19	Watson
AT1G56580	8	Watson
AT1G56590	5	Watson
AT1G57590	2	Watson
AT1G57600	3	Watson
AT1G57680	9	Watson
AT1G57820	7	Watson
AT1G57980	5	Watson
AT1G58030	11	Watson
AT1G58080	5	Watson
AT1G58110	13	Watson
AT1G58200	12	Watson
AT1G58270	5	Watson
AT1G58280	2	Watson
AT1G58290	37	Watson
AT1G58350	2	Watson
AT1G59640	4	Watson
AT1G59990	6	Watson
AT1G60000	7	Watson
AT1G60140	11	Watson
AT1G60160	11	Watson
AT1G60440	9	Watson
AT1G60470	3	Watson
AT1G60490	4	Watson
AT1G60550	7	Watson
AT1G60560	7	Watson
AT1G60590	15	Watson
AT1G60600	13	Watson
AT1G60680	2	Watson
AT1G60690	2	Watson
AT1G60710	8	Watson
AT1G60770	2	Watson
AT1G60800	7	Watson
AT1G60860	4	Watson
AT1G60890	9	Watson
AT1G60960	5	Watson
AT1G61010	9	Watson
AT1G61260	5	Watson
AT1G61560	3	Watson
AT1G61580	5	Watson
AT1G61760	3	Watson
AT1G61900	12	Watson
AT1G62180	16	Watson
AT1G62200	3	Watson
AT1G62250	4	Watson
AT1G62280	4	Watson
AT1G62300	2	Watson
AT1G62310	4	Watson
AT1G62390	19	Watson
AT1G62430	26	Watson
AT1G62510	9	Watson
AT1G62710	3	Watson
AT1G62750	2	Watson
AT1G62770	7	Watson
AT1G62780	5	Watson
AT1G62810	23	Watson
AT1G62850	2	Watson
AT1G62870	2	Watson
AT1G62960	16	Watson
AT1G63240	18	Watson
AT1G63470	6	Watson
AT1G63490	2	Watson
AT1G63800	8	Watson
AT1G63840	3	Watson
AT1G64140	4	Watson
AT1G64150	2	Watson
AT1G64170	9	Watson
AT1G64470	7	Watson
AT1G64640	2	Watson
AT1G64670	8	Watson
AT1G64720	24	Watson
AT1G64760	12	Watson
AT1G64780	40	Watson
AT1G64970	18	Watson
AT1G64980	16	Watson
AT1G65060	31	Watson
AT1G65320	7	Watson
AT1G65420	13	Watson
AT1G65560	9	Watson
AT1G65580	16	Watson
AT1G65900	15	Watson
AT1G66080	4	Watson
AT1G66100	14	Watson
AT1G66330	10	Watson
AT1G66410	6	Watson
AT1G66670	6	Watson
AT1G66840	6	Watson
AT1G66980	3	Watson
AT1G67050	2	Watson
AT1G67120	2	Watson
AT1G67195	5	Watson
AT1G67230	2	Watson
AT1G67280	4	Watson
AT1G67300	5	Watson
AT1G67310	5	Watson
AT1G67325	5	Watson
AT1G67360	12	Watson
AT1G67500	2	Watson
AT1G67740	10	Watson
AT1G67800	9	Watson
AT1G67830	9	Watson
AT1G67880	3	Watson
AT1G67910	2	Watson
AT1G67950	5	Watson
AT1G67970	4	Watson
AT1G68060	2	Watson
AT1G68140	9	Watson
AT1G68160	6	Watson
AT1G68400	3	Watson
AT1G68410	6	Watson
AT1G68430	7	Watson
AT1G68470	11	Watson
AT1G68480	2	Watson
AT1G68520	3	Watson
AT1G68530	15	Watson
AT1G68560	26	Watson
AT1G68590	8	Watson
AT1G68740	13	Watson
AT1G68780	8	Watson
AT1G68790	14	Watson
AT1G68830	22	Watson
AT1G69070	2	Watson
AT1G69080	7	Watson
AT1G69220	2	Watson
AT1G69270	3	Watson
AT1G69295	14	Watson
AT1G69310	11	Watson
AT1G69360	7	Watson
AT1G69450	22	Watson
AT1G69460	5	Watson
AT1G69480	3	Watson
AT1G69550	3	Watson
AT1G69670	4	Watson
AT1G69730	13	Watson
AT1G69800	5	Watson
AT1G69830	42	Watson
AT1G69850	8	Watson
AT1G69890	11	Watson
AT1G69935	7	Watson
AT1G70000	19	Watson
AT1G70070	6	Watson
AT1G70200	3	Watson
AT1G70290	36	Watson
AT1G70300	28	Watson
AT1G70310	2	Watson
AT1G70370	4	Watson
AT1G70420	9	Watson
AT1G70520	6	Watson
AT1G70530	10	Watson
AT1G70710	4	Watson
AT1G70850	3	Watson
AT1G70890	4	Watson
AT1G70985	7	Watson
AT1G71020	6	Watson
AT1G71030	17	Watson
AT1G71040	5	Watson
AT1G71070	2	Watson
AT1G71080	2	Watson
AT1G71260	7	Watson
AT1G71340	13	Watson
AT1G71350	4	Watson
AT1G71460	12	Watson
AT1G71490	3	Watson
AT1G71710	6	Watson
AT1G71960	2	Watson
AT1G72040	3	Watson
AT1G72110	5	Watson
AT1G72160	13	Watson
AT1G72190	5	Watson
AT1G72280	5	Watson
AT1G72300	5	Watson
AT1G72320	4	Watson
AT1G72416	2	Watson
AT1G72420	6	Watson
AT1G72430	8	Watson
AT1G72450	5	Watson
AT1G72480	21	Watson
AT1G72500	4	Watson
AT1G72550	3	Watson
AT1G72610	3	Watson
AT1G72640	6	Watson
AT1G73170	7	Watson
AT1G73200	2	Watson
AT1G73250	4	Watson
AT1G73260	5	Watson
AT1G73325	12	Watson
AT1G73330	2	Watson
AT1G73500	7	Watson
AT1G73650	3	Watson
AT1G73655	17	Watson
AT1G73660	7	Watson
AT1G73680	9	Watson
AT1G73730	4	Watson
AT1G73820	5	Watson
AT1G73860	4	Watson
AT1G73930	5	Watson
AT1G73960	4	Watson
AT1G73980	16	Watson
AT1G74020	7	Watson
AT1G74030	8	Watson
AT1G74070	12	Watson
AT1G74260	16	Watson
AT1G74270	6	Watson
AT1G74330	2	Watson
AT1G74390	7	Watson
AT1G74520	8	Watson
AT1G74530	2	Watson
AT1G74600	4	Watson
AT1G74690	4	Watson
AT1G74760	5	Watson
AT1G74830	3	Watson
AT1G74850	4	Watson
AT1G74880	8	Watson
AT1G74910	4	Watson
AT1G74920	3	Watson
AT1G74960	8	Watson
AT1G75010	14	Watson
AT1G75100	23	Watson
AT1G75140	8	Watson
AT1G75180	14	Watson
AT1G75270	9	Watson
AT1G75330	4	Watson
AT1G75340	4	Watson
AT1G75370	15	Watson
AT1G75380	23	Watson
AT1G75410	2	Watson
AT1G75510	2	Watson
AT1G75560	2	Watson
AT1G75690	7	Watson
AT1G75780	4	Watson
AT1G75820	6	Watson
AT1G75850	2	Watson
AT1G75860	2	Watson
AT1G76010	3	Watson
AT1G76090	19	Watson
AT1G76100	9	Watson
AT1G76150	2	Watson
AT1G76160	6	Watson
AT1G76180	11	Watson
AT1G76240	13	Watson
AT1G76400	13	Watson
AT1G76440	11	Watson
AT1G76460	10	Watson
AT1G76550	2	Watson
AT1G76730	14	Watson
AT1G76790	17	Watson
AT1G76930	3	Watson
AT1G76970	2	Watson
AT1G77060	5	Watson
AT1G77130	11	Watson
AT1G77180	11	Watson
AT1G77200	3	Watson
AT1G77210	13	Watson
AT1G77260	2	Watson
AT1G77280	5	Watson
AT1G77380	4	Watson
AT1G77410	5	Watson
AT1G77670	12	Watson
AT1G77680	3	Watson
AT1G77690	6	Watson
AT1G77760	21	Watson
AT1G77770	7	Watson
AT1G77790	3	Watson
AT1G77810	5	Watson
AT1G78210	9	Watson
AT1G78290	12	Watson
AT1G78390	2	Watson
AT1G78450	3	Watson
AT1G78460	19	Watson
AT1G78510	18	Watson
AT1G78610	3	Watson
AT1G78620	6	Watson
AT1G78820	3	Watson
AT1G78830	7	Watson
AT1G78850	12	Watson
AT1G78880	7	Watson
AT1G78915	5	Watson
AT1G78995	16	Watson
AT1G79010	3	Watson
AT1G79020	2	Watson
AT1G79050	5	Watson
AT1G79160	8	Watson
AT1G79410	4	Watson
AT1G79440	25	Watson
AT1G79470	3	Watson
AT1G79520	13	Watson
AT1G79530	7	Watson
AT1G79550	4	Watson
AT1G79600	28	Watson
AT1G79670	5	Watson
AT1G79720	4	Watson
AT1G79740	10	Watson
AT1G79750	8	Watson
AT1G79790	3	Watson
AT1G79880	9	Watson
AT1G80130	18	Watson
AT1G80180	9	Watson
AT1G80230	7	Watson
AT1G80240	2	Watson
AT1G80280	14	Watson
AT1G80340	20	Watson
AT1G80360	4	Watson
AT1G80420	3	Watson
AT1G80460	30	Watson
AT1G80480	29	Watson
AT1G80530	6	Watson
AT1G80600	4	Watson
AT1G80630	7	Watson
AT1G80690	3	Watson
AT1G80760	28	Watson
AT1G80850	8	Watson
AT1G80860	6	Watson
AT1G80920	5	Watson
AT1G80930	9	Watson
AT1G80950	5	Watson
AT2G01110	21	Watson
AT2G01140	11	Watson
AT2G01170	14	Watson
AT2G01180	13	Watson
AT2G01260	4	Watson
AT2G01290	21	Watson
AT2G01320	2	Watson
AT2G01450	6	Watson
AT2G01570	9	Watson
AT2G01720	11	Watson
AT2G01755	10	Watson
AT2G01820	23	Watson
AT2G01870	5	Watson
AT2G01913	5	Watson
AT2G01950	3	Watson
AT2G01970	7	Watson
AT2G02160	16	Watson
AT2G02360	5	Watson
AT2G02400	14	Watson
AT2G02500	2	Watson
AT2G02570	9	Watson
AT2G02710	17	Watson
AT2G02780	6	Watson
AT2G02800	13	Watson
AT2G02970	10	Watson
AT2G03200	10	Watson
AT2G03310	16	Watson
AT2G03340	14	Watson
AT2G03390	3	Watson
AT2G03440	8	Watson
AT2G03620	2	Watson
AT2G03730	4	Watson
AT2G03820	15	Watson
AT2G04160	4	Watson
AT2G04240	17	Watson
AT2G04280	9	Watson
AT2G04305	5	Watson
AT2G04360	3	Watson
AT2G04842	10	Watson
AT2G05070	7	Watson
AT2G05100	7	Watson
AT2G05160	2	Watson
AT2G05620	11	Watson
AT2G05630	7	Watson
AT2G05920	7	Watson
AT2G06050	26	Watson
AT2G06820	2	Watson
AT2G06925	5	Watson
AT2G12400	6	Watson
AT2G12462	8	Watson
AT2G13360	20	Watson
AT2G13370	3	Watson
AT2G14170	4	Watson
AT2G14285	5	Watson
AT2G14460	8	Watson
AT2G14610	8	Watson
AT2G14880	7	Watson
AT2G14910	4	Watson
AT2G15020	36	Watson
AT2G15240	3	Watson
AT2G15320	8	Watson
AT2G15560	8	Watson
AT2G15690	2	Watson
AT2G15820	11	Watson
AT2G15890	14	Watson
AT2G15910	5	Watson
AT2G16070	13	Watson
AT2G16370	2	Watson
AT2G16405	4	Watson
AT2G16460	4	Watson
AT2G16490	2	Watson
AT2G16500	25	Watson
AT2G16510	6	Watson
AT2G16570	6	Watson
AT2G16640	8	Watson
AT2G16660	26	Watson
AT2G16780	5	Watson
AT2G16900	4	Watson
AT2G17020	7	Watson
AT2G17220	12	Watson
AT2G17300	3	Watson
AT2G17560	2	Watson
AT2G17695	10	Watson
AT2G17700	3	Watson
AT2G17780	2	Watson
AT2G17840	31	Watson
AT2G17880	12	Watson
AT2G18160	8	Watson
AT2G18170	22	Watson
AT2G18230	10	Watson
AT2G18300	4	Watson
AT2G18440	21	Watson
AT2G18510	4	Watson
AT2G18710	14	Watson
AT2G18915	4	Watson
AT2G18940	2	Watson
AT2G19310	12	Watson
AT2G19470	10	Watson
AT2G19650	22	Watson
AT2G19670	4	Watson
AT2G19780	4	Watson
AT2G20040	2	Watson
AT2G20180	12	Watson
AT2G20190	13	Watson
AT2G20270	7	Watson
AT2G20480	3	Watson
AT2G20500	2	Watson
AT2G20562	3	Watson
AT2G20670	18	Watson
AT2G20700	2	Watson
AT2G20780	2	Watson
AT2G20830	13	Watson
AT2G20930	5	Watson
AT2G20940	7	Watson
AT2G20980	4	Watson
AT2G21060	9	Watson
AT2G21100	6	Watson
AT2G21130	13	Watson
AT2G21210	3	Watson
AT2G21235	3	Watson
AT2G21240	5	Watson
AT2G21300	11	Watson
AT2G21330	12	Watson
AT2G21370	14	Watson
AT2G21430	4	Watson
AT2G21660	14	Watson
AT2G21860	10	Watson
AT2G21870	3	Watson
AT2G21970	17	Watson
AT2G22010	7	Watson
AT2G22190	2	Watson
AT2G22200	4	Watson
AT2G22240	18	Watson
AT2G22430	15	Watson
AT2G22470	7	Watson
AT2G22510	10	Watson
AT2G22650	2	Watson
AT2G22740	5	Watson
AT2G22780	3	Watson
AT2G22795	2	Watson
AT2G22830	19	Watson
AT2G23030	16	Watson
AT2G23060	6	Watson
AT2G23096	2	Watson
AT2G23170	6	Watson
AT2G23390	3	Watson
AT2G23450	7	Watson
AT2G23600	9	Watson
AT2G23670	8	Watson
AT2G23755	3	Watson
AT2G23780	5	Watson
AT2G23810	7	Watson
AT2G23840	8	Watson
AT2G24120	4	Watson
AT2G24150	9	Watson
AT2G24170	5	Watson
AT2G24270	14	Watson
AT2G24360	4	Watson
AT2G24430	4	Watson
AT2G24550	8	Watson
AT2G24580	8	Watson
AT2G24630	2	Watson
AT2G24700	7	Watson
AT2G25160	8	Watson
AT2G25180	17	Watson
AT2G25200	13	Watson
AT2G25320	8	Watson
AT2G25450	22	Watson
AT2G25490	23	Watson
AT2G25570	3	Watson
AT2G25620	8	Watson
AT2G25660	7	Watson
AT2G25670	7	Watson
AT2G25680	10	Watson
AT2G25720	4	Watson
AT2G25730	24	Watson
AT2G25760	8	Watson
AT2G25800	4	Watson
AT2G25830	5	Watson
AT2G25850	13	Watson
AT2G25970	3	Watson
AT2G26030	2	Watson
AT2G26040	3	Watson
AT2G26080	15	Watson
AT2G26100	2	Watson
AT2G26140	17	Watson
AT2G26240	4	Watson
AT2G26250	18	Watson
AT2G26280	23	Watson
AT2G26330	2	Watson
AT2G26350	3	Watson
AT2G26460	2	Watson
AT2G26540	7	Watson
AT2G26690	33	Watson
AT2G26800	28	Watson
AT2G26840	6	Watson
AT2G26870	12	Watson
AT2G26900	29	Watson
AT2G26930	9	Watson
AT2G27110	4	Watson
AT2G27140	5	Watson
AT2G27190	4	Watson
AT2G27370	6	Watson
AT2G27385	15	Watson
AT2G27420	17	Watson
AT2G27510	3	Watson
AT2G27680	7	Watson
AT2G27730	6	Watson
AT2G27860	4	Watson
AT2G27950	2	Watson
AT2G28060	3	Watson
AT2G28080	17	Watson
AT2G28380	3	Watson
AT2G28430	2	Watson
AT2G28470	18	Watson
AT2G28550	5	Watson
AT2G28670	3	Watson
AT2G28780	5	Watson
AT2G28800	19	Watson
AT2G28900	15	Watson
AT2G28910	11	Watson
AT2G29080	9	Watson
AT2G29120	3	Watson
AT2G29170	2	Watson
AT2G29190	2	Watson
AT2G29420	7	Watson
AT2G29450	8	Watson
AT2G29490	3	Watson
AT2G29500	3	Watson
AT2G29570	6	Watson
AT2G29650	40	Watson
AT2G29670	35	Watson
AT2G29980	3	Watson
AT2G29990	3	Watson
AT2G30110	4	Watson
AT2G30280	3	Watson
AT2G30390	12	Watson
AT2G30490	14	Watson
AT2G30520	35	Watson
AT2G30540	3	Watson
AT2G30570	9	Watson
AT2G30695	5	Watson
AT2G30700	14	Watson
AT2G30920	4	Watson
AT2G30980	5	Watson
AT2G30990	4	Watson
AT2G31040	19	Watson
AT2G31070	5	Watson
AT2G31190	9	Watson
AT2G31300	6	Watson
AT2G31360	15	Watson
AT2G31400	4	Watson
AT2G31650	2	Watson
AT2G31670	5	Watson
AT2G31730	4	Watson
AT2G31800	19	Watson
AT2G31890	4	Watson
AT2G32080	5	Watson
AT2G32230	28	Watson
AT2G32240	3	Watson
AT2G32290	6	Watson
AT2G32480	3	Watson
AT2G32520	2	Watson
AT2G32600	7	Watson
AT2G32720	2	Watson
AT2G32810	3	Watson
AT2G32840	2	Watson
AT2G32870	12	Watson
AT2G32880	8	Watson
AT2G33150	2	Watson
AT2G33340	2	Watson
AT2G33380	6	Watson
AT2G33500	3	Watson
AT2G33530	13	Watson
AT2G33560	4	Watson
AT2G33735	7	Watson
AT2G33770	2	Watson
AT2G33800	8	Watson
AT2G33830	14	Watson
AT2G33855	9	Watson
AT2G33860	2	Watson
AT2G34070	10	Watson
AT2G34080	3	Watson
AT2G34090	7	Watson
AT2G34420	3	Watson
AT2G34470	2	Watson
AT2G34490	3	Watson
AT2G34585	10	Watson
AT2G34640	2	Watson
AT2G34650	14	Watson
AT2G34680	5	Watson
AT2G34720	7	Watson
AT2G35060	16	Watson
AT2G35110	2	Watson
AT2G35130	2	Watson
AT2G35155	4	Watson
AT2G35290	3	Watson
AT2G35390	4	Watson
AT2G35450	4	Watson
AT2G35490	7	Watson
AT2G35510	16	Watson
AT2G35610	5	Watson
AT2G35680	17	Watson
AT2G35770	8	Watson
AT2G35780	6	Watson
AT2G35940	11	Watson
AT2G36050	3	Watson
AT2G36080	5	Watson
AT2G36200	6	Watson
AT2G36230	3	Watson
AT2G36250	36	Watson
AT2G36290	5	Watson
AT2G36360	6	Watson
AT2G36400	9	Watson
AT2G36460	18	Watson
AT2G36470	9	Watson
AT2G36485	3	Watson
AT2G36490	3	Watson
AT2G36530	2	Watson
AT2G36590	2	Watson
AT2G36630	13	Watson
AT2G36800	5	Watson
AT2G36835	11	Watson
AT2G36850	4	Watson
AT2G36870	14	Watson
AT2G36880	12	Watson
AT2G36885	12	Watson
AT2G36895	3	Watson
AT2G36990	6	Watson
AT2G37040	17	Watson
AT2G37120	4	Watson
AT2G37130	21	Watson
AT2G37150	2	Watson
AT2G37170	2	Watson
AT2G37200	10	Watson
AT2G37220	11	Watson
AT2G37240	15	Watson
AT2G37300	2	Watson
AT2G37340	9	Watson
AT2G37450	4	Watson
AT2G37460	17	Watson
AT2G37540	5	Watson
AT2G37570	26	Watson
AT2G37630	28	Watson
AT2G37660	9	Watson
AT2G37678	3	Watson
AT2G37710	6	Watson
AT2G37920	10	Watson
AT2G38000	15	Watson
AT2G38020	5	Watson
AT2G38290	5	Watson
AT2G38340	2	Watson
AT2G38465	5	Watson
AT2G38480	5	Watson
AT2G38610	4	Watson
AT2G38710	8	Watson
AT2G38770	4	Watson
AT2G38810	5	Watson
AT2G38870	6	Watson
AT2G39180	7	Watson
AT2G39210	8	Watson
AT2G39260	5	Watson
AT2G39310	4	Watson
AT2G39350	5	Watson
AT2G39450	19	Watson
AT2G39480	2	Watson
AT2G39560	7	Watson
AT2G39630	2	Watson
AT2G39720	5	Watson
AT2G39730	4	Watson
AT2G39800	4	Watson
AT2G39830	3	Watson
AT2G39920	8	Watson
AT2G39940	16	Watson
AT2G40070	4	Watson
AT2G40080	12	Watson
AT2G40085	3	Watson
AT2G40230	6	Watson
AT2G40360	4	Watson
AT2G40430	3	Watson
AT2G40600	3	Watson
AT2G40610	15	Watson
AT2G40770	3	Watson
AT2G40890	16	Watson
AT2G40900	13	Watson
AT2G40940	17	Watson
AT2G40950	3	Watson
AT2G40970	5	Watson
AT2G41010	10	Watson
AT2G41120	10	Watson
AT2G41190	3	Watson
AT2G41240	13	Watson
AT2G41250	18	Watson
AT2G41290	20	Watson
AT2G41410	10	Watson
AT2G41530	11	Watson
AT2G41560	9	Watson
AT2G41600	4	Watson
AT2G41790	5	Watson
AT2G41800	2	Watson
AT2G41830	5	Watson
AT2G41870	10	Watson
AT2G42120	2	Watson
AT2G42280	4	Watson
AT2G42390	2	Watson
AT2G42395	3	Watson
AT2G42400	3	Watson
AT2G42490	3	Watson
AT2G42500	6	Watson
AT2G42530	10	Watson
AT2G42540	14	Watson
AT2G42590	9	Watson
AT2G42600	17	Watson
AT2G42640	2	Watson
AT2G42670	8	Watson
AT2G42790	9	Watson
AT2G43235	2	Watson
AT2G43350	6	Watson
AT2G43410	3	Watson
AT2G43560	7	Watson
AT2G43750	3	Watson
AT2G43950	3	Watson
AT2G44290	6	Watson
AT2G44300	9	Watson
AT2G44740	9	Watson
AT2G44790	8	Watson
AT2G44970	6	Watson
AT2G45070	5	Watson
AT2G45160	2	Watson
AT2G45220	5	Watson
AT2G45380	4	Watson
AT2G45460	4	Watson
AT2G45470	7	Watson
AT2G45540	14	Watson
AT2G45560	25	Watson
AT2G45640	2	Watson
AT2G45670	2	Watson
AT2G45680	27	Watson
AT2G45850	20	Watson
AT2G45950	5	Watson
AT2G45970	14	Watson
AT2G45980	11	Watson
AT2G46080	7	Watson
AT2G46110	6	Watson
AT2G46330	5	Watson
AT2G46340	27	Watson
AT2G46500	9	Watson
AT2G46540	2	Watson
AT2G46550	25	Watson
AT2G46620	4	Watson
AT2G46750	19	Watson
AT2G46970	11	Watson
AT2G47050	7	Watson
AT2G47160	2	Watson
AT2G47180	28	Watson
AT2G47250	6	Watson
AT2G47330	5	Watson
AT2G47390	32	Watson
AT2G47600	6	Watson
AT2G47650	7	Watson
AT2G47760	3	Watson
AT2G47840	10	Watson
AT2G47900	6	Watson
AT2G47940	9	Watson
AT2G48000	13	Watson
AT2G48050	7	Watson
AT2G48130	8	Watson
AT3G01060	36	Watson
AT3G01090	8	Watson
AT3G01100	6	Watson
AT3G01130	3	Watson
AT3G01180	8	Watson
AT3G01240	2	Watson
AT3G01310	24	Watson
AT3G01340	2	Watson
AT3G01420	25	Watson
AT3G01470	11	Watson
AT3G01490	10	Watson
AT3G01500	2	Watson
AT3G01510	10	Watson
AT3G01540	5	Watson
AT3G01550	23	Watson
AT3G01720	3	Watson
AT3G01770	8	Watson
AT3G01790	6	Watson
AT3G01820	6	Watson
AT3G01850	2	Watson
AT3G01930	6	Watson
AT3G01970	7	Watson
AT3G01980	4	Watson
AT3G02020	9	Watson
AT3G02110	6	Watson
AT3G02140	2	Watson
AT3G02170	14	Watson
AT3G02220	2	Watson
AT3G02260	2	Watson
AT3G02380	24	Watson
AT3G02540	7	Watson
AT3G02550	2	Watson
AT3G02570	17	Watson
AT3G02660	10	Watson
AT3G02750	5	Watson
AT3G02780	2	Watson
AT3G02870	4	Watson
AT3G03150	6	Watson
AT3G03220	6	Watson
AT3G03250	3	Watson
AT3G03305	3	Watson
AT3G03470	5	Watson
AT3G03480	2	Watson
AT3G03550	11	Watson
AT3G03630	4	Watson
AT3G03660	4	Watson
AT3G03740	5	Watson
AT3G03770	5	Watson
AT3G03920	4	Watson
AT3G04210	4	Watson
AT3G04230	10	Watson
AT3G04240	2	Watson
AT3G04260	15	Watson
AT3G04290	4	Watson
AT3G04350	3	Watson
AT3G04470	3	Watson
AT3G04480	8	Watson
AT3G04560	6	Watson
AT3G04590	6	Watson
AT3G04610	3	Watson
AT3G04720	10	Watson
AT3G04760	16	Watson
AT3G04770	7	Watson
AT3G04880	6	Watson
AT3G05050	2	Watson
AT3G05090	4	Watson
AT3G05160	2	Watson
AT3G05180	8	Watson
AT3G05280	2	Watson
AT3G05640	24	Watson
AT3G05690	2	Watson
AT3G05700	11	Watson
AT3G05770	2	Watson
AT3G05810	4	Watson
AT3G05880	2	Watson
AT3G05900	3	Watson
AT3G05990	2	Watson
AT3G06035	9	Watson
AT3G06070	2	Watson
AT3G06080	25	Watson
AT3G06130	9	Watson
AT3G06145	11	Watson
AT3G06290	6	Watson
AT3G06390	9	Watson
AT3G06410	8	Watson
AT3G06440	16	Watson
AT3G06450	14	Watson
AT3G06483	13	Watson
AT3G06570	3	Watson
AT3G06670	2	Watson
AT3G06750	6	Watson
AT3G06770	2	Watson
AT3G06790	5	Watson
AT3G06880	5	Watson
AT3G06930	6	Watson
AT3G07180	5	Watson
AT3G07210	4	Watson
AT3G07300	6	Watson
AT3G07310	12	Watson
AT3G07320	18	Watson
AT3G07330	2	Watson
AT3G07410	6	Watson
AT3G07420	7	Watson
AT3G07460	10	Watson
AT3G07540	3	Watson
AT3G07580	8	Watson
AT3G07890	2	Watson
AT3G08510	30	Watson
AT3G08580	9	Watson
AT3G08590	9	Watson
AT3G08650	15	Watson
AT3G08730	18	Watson
AT3G08760	22	Watson
AT3G08770	7	Watson
AT3G09040	2	Watson
AT3G09060	4	Watson
AT3G09090	11	Watson
AT3G09162	2	Watson
AT3G09210	2	Watson
AT3G09220	12	Watson
AT3G09260	5	Watson
AT3G09270	8	Watson
AT3G09320	3	Watson
AT3G09390	12	Watson
AT3G09560	2	Watson
AT3G09580	8	Watson
AT3G09735	2	Watson
AT3G09800	5	Watson
AT3G09850	9	Watson
AT3G10020	17	Watson
AT3G10030	9	Watson
AT3G10050	3	Watson
AT3G10090	5	Watson
AT3G10150	11	Watson
AT3G10160	6	Watson
AT3G10180	3	Watson
AT3G10230	17	Watson
AT3G10250	7	Watson
AT3G10380	4	Watson
AT3G10410	27	Watson
AT3G10520	13	Watson
AT3G10525	7	Watson
AT3G10700	6	Watson
AT3G10720	19	Watson
AT3G10730	5	Watson
AT3G10740	8	Watson
AT3G10770	7	Watson
AT3G10815	2	Watson
AT3G10840	8	Watson
AT3G10850	8	Watson
AT3G10910	15	Watson
AT3G10930	4	Watson
AT3G10940	4	Watson
AT3G10970	12	Watson
AT3G11210	5	Watson
AT3G11280	4	Watson
AT3G11330	7	Watson
AT3G11410	21	Watson
AT3G11490	8	Watson
AT3G11500	7	Watson
AT3G11530	5	Watson
AT3G11580	3	Watson
AT3G11620	5	Watson
AT3G11670	28	Watson
AT3G11710	7	Watson
AT3G12040	8	Watson
AT3G12070	5	Watson
AT3G12100	2	Watson
AT3G12120	26	Watson
AT3G12280	5	Watson
AT3G12300	8	Watson
AT3G12345	9	Watson
AT3G12490	12	Watson
AT3G12560	6	Watson
AT3G12580	8	Watson
AT3G12590	3	Watson
AT3G12610	13	Watson
AT3G12680	11	Watson
AT3G12685	2	Watson
AT3G12710	4	Watson
AT3G12750	4	Watson
AT3G12850	3	Watson
AT3G12920	17	Watson
AT3G13000	3	Watson
AT3G13040	21	Watson
AT3G13080	6	Watson
AT3G13110	14	Watson
AT3G13120	15	Watson
AT3G13150	2	Watson
AT3G13175	2	Watson
AT3G13180	4	Watson
AT3G13226	11	Watson
AT3G13310	3	Watson
AT3G13330	13	Watson
AT3G13350	11	Watson
AT3G13450	7	Watson
AT3G13460	8	Watson
AT3G13490	5	Watson
AT3G13560	6	Watson
AT3G13570	10	Watson
AT3G13790	6	Watson
AT3G13910	2	Watson
AT3G13980	3	Watson
AT3G14050	3	Watson
AT3G14060	2	Watson
AT3G14110	11	Watson
AT3G14180	8	Watson
AT3G14200	6	Watson
AT3G14240	25	Watson
AT3G14310	22	Watson
AT3G14350	11	Watson
AT3G14410	14	Watson
AT3G14490	2	Watson
AT3G14770	19	Watson
AT3G14810	4	Watson
AT3G15040	3	Watson
AT3G15110	14	Watson
AT3G15140	9	Watson
AT3G15354	14	Watson
AT3G15570	22	Watson
AT3G15630	17	Watson
AT3G15720	8	Watson
AT3G15810	5	Watson
AT3G15840	14	Watson
AT3G15880	6	Watson
AT3G15900	3	Watson
AT3G15920	3	Watson
AT3G15950	3	Watson
AT3G16000	26	Watson
AT3G16050	14	Watson
AT3G16180	6	Watson
AT3G16200	8	Watson
AT3G16250	12	Watson
AT3G16290	14	Watson
AT3G16310	7	Watson
AT3G16520	23	Watson
AT3G16560	10	Watson
AT3G16565	7	Watson
AT3G16910	26	Watson
AT3G17020	12	Watson
AT3G17040	13	Watson
AT3G17130	11	Watson
AT3G17170	8	Watson
AT3G17330	9	Watson
AT3G17390	9	Watson
AT3G17450	5	Watson
AT3G17510	19	Watson
AT3G17680	10	Watson
AT3G17770	10	Watson
AT3G17800	28	Watson
AT3G17930	3	Watson
AT3G18035	14	Watson
AT3G18420	15	Watson
AT3G18485	4	Watson
AT3G18490	13	Watson
AT3G18750	8	Watson
AT3G18830	6	Watson
AT3G18850	10	Watson
AT3G18870	2	Watson
AT3G19000	7	Watson
AT3G19030	10	Watson
AT3G19270	5	Watson
AT3G19280	2	Watson
AT3G19380	9	Watson
AT3G19490	24	Watson
AT3G19508	10	Watson
AT3G19553	20	Watson
AT3G19630	4	Watson
AT3G19720	5	Watson
AT3G19740	3	Watson
AT3G19790	8	Watson
AT3G19810	14	Watson
AT3G19820	31	Watson
AT3G19895	15	Watson
AT3G19900	3	Watson
AT3G20230	12	Watson
AT3G20250	5	Watson
AT3G20290	2	Watson
AT3G20300	10	Watson
AT3G20330	8	Watson
AT3G20440	2	Watson
AT3G20490	6	Watson
AT3G20770	20	Watson
AT3G20800	9	Watson
AT3G20870	2	Watson
AT3G21070	4	Watson
AT3G21140	7	Watson
AT3G21150	21	Watson
AT3G21190	2	Watson
AT3G21250	13	Watson
AT3G21280	4	Watson
AT3G21400	5	Watson
AT3G21580	9	Watson
AT3G21600	7	Watson
AT3G21630	3	Watson
AT3G21670	39	Watson
AT3G21720	29	Watson
AT3G21790	5	Watson
AT3G21870	15	Watson
AT3G21890	9	Watson
AT3G22142	5	Watson
AT3G22170	2	Watson
AT3G22190	13	Watson
AT3G22210	3	Watson
AT3G22220	4	Watson
AT3G22231	2	Watson
AT3G22470	2	Watson
AT3G22530	4	Watson
AT3G22540	9	Watson
AT3G22550	14	Watson
AT3G22600	5	Watson
AT3G22630	5	Watson
AT3G22840	11	Watson
AT3G22950	8	Watson
AT3G23080	13	Watson
AT3G23110	4	Watson
AT3G23170	12	Watson
AT3G23210	6	Watson
AT3G23430	3	Watson
AT3G23490	6	Watson
AT3G23570	6	Watson
AT3G23810	8	Watson
AT3G23880	10	Watson
AT3G23900	2	Watson
AT3G24040	3	Watson
AT3G24170	14	Watson
AT3G24210	5	Watson
AT3G24360	3	Watson
AT3G24420	5	Watson
AT3G24460	18	Watson
AT3G24495	6	Watson
AT3G24503	14	Watson
AT3G24506	3	Watson
AT3G24570	8	Watson
AT3G25410	6	Watson
AT3G25480	9	Watson
AT3G25530	10	Watson
AT3G25570	4	Watson
AT3G25660	18	Watson
AT3G25717	2	Watson
AT3G25800	11	Watson
AT3G25805	18	Watson
AT3G25920	10	Watson
AT3G26000	4	Watson
AT3G26220	2	Watson
AT3G26280	19	Watson
AT3G26290	7	Watson
AT3G26310	2	Watson
AT3G26510	11	Watson
AT3G26520	12	Watson
AT3G26560	17	Watson
AT3G26590	4	Watson
AT3G26630	2	Watson
AT3G26690	6	Watson
AT3G26744	8	Watson
AT3G26890	14	Watson
AT3G26950	8	Watson
AT3G26980	5	Watson
AT3G27020	6	Watson
AT3G27030	8	Watson
AT3G27050	4	Watson
AT3G27060	7	Watson
AT3G27150	2	Watson
AT3G27210	11	Watson
AT3G27300	5	Watson
AT3G27380	6	Watson
AT3G27390	7	Watson
AT3G27570	4	Watson
AT3G27770	3	Watson
AT3G27906	3	Watson
AT3G27960	2	Watson
AT3G28007	3	Watson
AT3G28345	16	Watson
AT3G28460	5	Watson
AT3G28740	3	Watson
AT3G28760	4	Watson
AT3G28860	36	Watson
AT3G28940	5	Watson
AT3G29185	8	Watson
AT3G29200	7	Watson
AT3G29250	4	Watson
AT3G29280	2	Watson
AT3G29575	7	Watson
AT3G29590	4	Watson
AT3G30300	3	Watson
AT3G30390	19	Watson
AT3G30640	2	Watson
AT3G43270	6	Watson
AT3G43300	5	Watson
AT3G43720	2	Watson
AT3G44100	2	Watson
AT3G44110	8	Watson
AT3G44260	9	Watson
AT3G44290	2	Watson
AT3G44350	5	Watson
AT3G44380	9	Watson
AT3G44450	6	Watson
AT3G44610	10	Watson
AT3G45210	2	Watson
AT3G45260	3	Watson
AT3G45310	4	Watson
AT3G45443	4	Watson
AT3G45600	11	Watson
AT3G45630	2	Watson
AT3G46000	6	Watson
AT3G46440	2	Watson
AT3G46450	6	Watson
AT3G46510	10	Watson
AT3G46530	6	Watson
AT3G46550	8	Watson
AT3G46620	14	Watson
AT3G46630	11	Watson
AT3G46700	2	Watson
AT3G46740	3	Watson
AT3G46830	7	Watson
AT3G46940	2	Watson
AT3G46960	3	Watson
AT3G46970	59	Watson
AT3G46980	6	Watson
AT3G47000	4	Watson
AT3G47070	2	Watson
AT3G47080	4	Watson
AT3G47160	17	Watson
AT3G47200	2	Watson
AT3G47250	3	Watson
AT3G47340	34	Watson
AT3G47370	5	Watson
AT3G47420	39	Watson
AT3G47470	25	Watson
AT3G47500	31	Watson
AT3G47730	2	Watson
AT3G47810	6	Watson
AT3G47860	28	Watson
AT3G47940	6	Watson
AT3G47960	5	Watson
AT3G48000	19	Watson
AT3G48030	4	Watson
AT3G48080	3	Watson
AT3G48360	25	Watson
AT3G48540	3	Watson
AT3G48560	10	Watson
AT3G48570	3	Watson
AT3G48690	4	Watson
AT3G48700	9	Watson
AT3G48740	10	Watson
AT3G48870	8	Watson
AT3G48990	20	Watson
AT3G49080	2	Watson
AT3G49350	6	Watson
AT3G49360	9	Watson
AT3G49390	7	Watson
AT3G49490	3	Watson
AT3G49500	6	Watson
AT3G49530	6	Watson
AT3G49570	2	Watson
AT3G49580	3	Watson
AT3G49600	3	Watson
AT3G49720	2	Watson
AT3G49790	13	Watson
AT3G49800	3	Watson
AT3G50240	2	Watson
AT3G50340	4	Watson
AT3G50380	4	Watson
AT3G50440	11	Watson
AT3G50500	13	Watson
AT3G50560	7	Watson
AT3G50670	5	Watson
AT3G50690	4	Watson
AT3G50740	23	Watson
AT3G50750	14	Watson
AT3G50780	2	Watson
AT3G50810	3	Watson
AT3G50820	9	Watson
AT3G50830	7	Watson
AT3G50840	20	Watson
AT3G50920	6	Watson
AT3G51090	2	Watson
AT3G51160	9	Watson
AT3G51550	37	Watson
AT3G51600	4	Watson
AT3G51660	13	Watson
AT3G51840	14	Watson
AT3G51895	40	Watson
AT3G51920	9	Watson
AT3G51950	10	Watson
AT3G52060	17	Watson
AT3G52170	3	Watson
AT3G52180	24	Watson
AT3G52240	20	Watson
AT3G52390	5	Watson
AT3G52500	11	Watson
AT3G52640	2	Watson
AT3G52720	21	Watson
AT3G52740	9	Watson
AT3G52750	4	Watson
AT3G52870	6	Watson
AT3G52910	2	Watson
AT3G53170	2	Watson
AT3G53260	20	Watson
AT3G53370	2	Watson
AT3G53380	3	Watson
AT3G53420	9	Watson
AT3G53460	15	Watson
AT3G53500	9	Watson
AT3G53710	6	Watson
AT3G53760	9	Watson
AT3G53810	2	Watson
AT3G53900	2	Watson
AT3G53920	9	Watson
AT3G53960	9	Watson
AT3G53990	12	Watson
AT3G54140	20	Watson
AT3G54210	8	Watson
AT3G54260	10	Watson
AT3G54290	2	Watson
AT3G54300	2	Watson
AT3G54360	10	Watson
AT3G54400	19	Watson
AT3G54440	8	Watson
AT3G54460	4	Watson
AT3G54470	4	Watson
AT3G54500	49	Watson
AT3G54660	33	Watson
AT3G54750	3	Watson
AT3G54760	8	Watson
AT3G54790	8	Watson
AT3G54830	3	Watson
AT3G54860	6	Watson
AT3G54890	23	Watson
AT3G54900	12	Watson
AT3G54990	9	Watson
AT3G55040	6	Watson
AT3G55080	3	Watson
AT3G55100	6	Watson
AT3G55110	8	Watson
AT3G55120	14	Watson
AT3G55240	9	Watson
AT3G55330	5	Watson
AT3G55360	10	Watson
AT3G55400	2	Watson
AT3G55430	9	Watson
AT3G55560	11	Watson
AT3G55610	8	Watson
AT3G55660	8	Watson
AT3G55850	11	Watson
AT3G55960	9	Watson
AT3G56050	23	Watson
AT3G56080	6	Watson
AT3G56090	19	Watson
AT3G56110	6	Watson
AT3G56160	3	Watson
AT3G56260	10	Watson
AT3G56290	12	Watson
AT3G56370	8	Watson
AT3G56400	5	Watson
AT3G56460	18	Watson
AT3G56480	5	Watson
AT3G56710	3	Watson
AT3G56750	6	Watson
AT3G56810	7	Watson
AT3G56850	8	Watson
AT3G56860	13	Watson
AT3G56970	10	Watson
AT3G56980	9	Watson
AT3G56990	10	Watson
AT3G57010	7	Watson
AT3G57020	11	Watson
AT3G57030	12	Watson
AT3G57050	5	Watson
AT3G57140	3	Watson
AT3G57170	3	Watson
AT3G57290	2	Watson
AT3G57330	8	Watson
AT3G57420	3	Watson
AT3G57430	3	Watson
AT3G57490	2	Watson
AT3G57520	12	Watson
AT3G57540	3	Watson
AT3G57560	5	Watson
AT3G57710	2	Watson
AT3G57785	8	Watson
AT3G57790	7	Watson
AT3G57880	9	Watson
AT3G57920	6	Watson
AT3G57990	6	Watson
AT3G58010	6	Watson
AT3G58070	6	Watson
AT3G58120	12	Watson
AT3G58140	11	Watson
AT3G58350	6	Watson
AT3G58520	7	Watson
AT3G58560	15	Watson
AT3G58730	2	Watson
AT3G58750	5	Watson
AT3G58830	7	Watson
AT3G58850	2	Watson
AT3G59020	2	Watson
AT3G59040	5	Watson
AT3G59050	10	Watson
AT3G59060	30	Watson
AT3G59280	6	Watson
AT3G59400	19	Watson
AT3G59540	6	Watson
AT3G59630	3	Watson
AT3G59770	6	Watson
AT3G59840	4	Watson
AT3G59910	9	Watson
AT3G59980	4	Watson
AT3G60030	10	Watson
AT3G60190	11	Watson
AT3G60370	5	Watson
AT3G60980	3	Watson
AT3G61190	4	Watson
AT3G61210	3	Watson
AT3G61260	8	Watson
AT3G61380	2	Watson
AT3G61530	2	Watson
AT3G61620	2	Watson
AT3G61710	2	Watson
AT3G61750	17	Watson
AT3G61790	3	Watson
AT3G61820	8	Watson
AT3G61890	10	Watson
AT3G61910	3	Watson
AT3G61920	10	Watson
AT3G61960	9	Watson
AT3G61980	6	Watson
AT3G62020	3	Watson
AT3G62040	2	Watson
AT3G62070	8	Watson
AT3G62110	2	Watson
AT3G62120	4	Watson
AT3G62200	3	Watson
AT3G62260	10	Watson
AT3G62330	4	Watson
AT3G62360	6	Watson
AT3G62630	8	Watson
AT3G62700	11	Watson
AT3G62800	2	Watson
AT3G62840	4	Watson
AT3G62880	6	Watson
AT3G62910	2	Watson
AT3G62980	8	Watson
AT3G63110	8	Watson
AT3G63120	12	Watson
AT3G63160	8	Watson
AT3G63180	10	Watson
AT3G63190	7	Watson
AT3G63210	17	Watson
AT3G63220	5	Watson
AT3G63250	6	Watson
AT3G63260	4	Watson
AT3G63310	2	Watson
AT3G63320	2	Watson
AT3G63340	3	Watson
AT3G63390	13	Watson
AT3G63500	7	Watson
AT4G00026	6	Watson
AT4G00150	8	Watson
AT4G00165	11	Watson
AT4G00180	3	Watson
AT4G00270	5	Watson
AT4G00370	2	Watson
AT4G00400	8	Watson
[truncated: 4,270 more rows]

## Sheet: Captions
Table S3. Annotated genes with at least two cycling sense strand (p < 0.005) exon features.
Table S4. Annotated genes with a cycling sense strand (p < 0.005) intron feature.
Table S5. Arrhythmic annotated genes with a cycling (p < 0.005) intron feature.
Table S6. Annotated genes with a cycling (p < 0.005) natural antisense transcript.
Table S7. Intergenic regions with a cycling (p < 0.005) features.

## Sheet: Table S4 sense_intron
AGI	Features	Strand
AT1G01050	5	Watson
AT1G01080	2	Watson
AT1G01340	2	Watson
AT1G02270	3	Watson
AT1G04910	4	Watson
AT1G05160	2	Watson
AT1G05570	5	Watson
AT1G06040	2	Watson
AT1G06925	2	Watson
AT1G07050	2	Watson
AT1G07650	3	Watson
AT1G08010	3	Watson
AT1G08840	2	Watson
AT1G09130	6	Watson
AT1G12700	2	Watson
AT1G12710	2	Watson
AT1G13440	2	Watson
AT1G15730	3	Watson
AT1G15820	2	Watson
AT1G18270	4	Watson
AT1G18360	7	Watson
AT1G19130	4	Watson
AT1G20010	3	Watson
AT1G21500	6	Watson
AT1G23310	2	Watson
AT1G26110	2	Watson
AT1G26230	2	Watson
AT1G27110	3	Watson
AT1G28560	2	Watson
AT1G29730	2	Watson
AT1G32260	5	Watson
AT1G32900	2	Watson
AT1G36230	4	Watson
AT1G43730	3	Watson
AT1G49970	3	Watson
AT1G50200	2	Watson
AT1G51890	2	Watson
AT1G52220	3	Watson
AT1G52510	3	Watson
AT1G53710	2	Watson
AT1G53860	2	Watson
AT1G55960	3	Watson
AT1G60070	2	Watson
AT1G63800	2	Watson
AT1G64720	5	Watson
AT1G65070	2	Watson
AT1G65440	4	Watson
AT1G65580	2	Watson
AT1G66260	2	Watson
AT1G66910	3	Watson
AT1G67300	2	Watson
AT1G69220	5	Watson
AT1G70520	2	Watson
AT1G72640	2	Watson
AT1G75380	2	Watson
AT1G75500	2	Watson
AT1G76280	2	Watson
AT1G77590	2	Watson
AT1G77860	3	Watson
AT1G80360	2	Watson
AT1G80600	2	Watson
AT1G80610	2	Watson
AT1G80950	2	Watson
AT2G01660	3	Watson
AT2G02570	9	Watson
AT2G04750	2	Watson
AT2G07310	2	Watson
AT2G15790	4	Watson
AT2G17900	3	Watson
AT2G17960	4	Watson
AT2G20830	3	Watson
AT2G21660	4	Watson
AT2G24120	2	Watson
AT2G24370	2	Watson
AT2G24630	2	Watson
AT2G25730	7	Watson
AT2G26080	2	Watson
AT2G27730	4	Watson
AT2G31900	2	Watson
AT2G32930	4	Watson
AT2G33540	2	Watson
AT2G33835	2	Watson
AT2G33980	3	Watson
AT2G37130	3	Watson
AT2G37660	2	Watson
AT2G38270	2	Watson
AT2G38465	3	Watson
AT2G40820	3	Watson
AT2G41050	2	Watson
AT2G41250	5	Watson
AT2G42290	2	Watson
AT2G42530	4	Watson
AT2G43490	2	Watson
AT2G45820	2	Watson
AT2G46290	3	Watson
AT2G47390	2	Watson
AT2G47940	3	Watson
AT3G01500	2	Watson
AT3G02380	3	Watson
AT3G02730	2	Watson
AT3G03230	2	Watson
AT3G03620	3	Watson
AT3G04160	2	Watson
AT3G04240	2	Watson
AT3G04820	4	Watson
AT3G06450	2	Watson
AT3G06590	6	Watson
AT3G07300	2	Watson
AT3G07560	2	Watson
AT3G10380	2	Watson
AT3G10740	2	Watson
AT3G15880	2	Watson
AT3G16560	2	Watson
AT3G16950	2	Watson
AT3G17020	3	Watson
AT3G17850	4	Watson
AT3G19210	2	Watson
AT3G20020	2	Watson
AT3G21430	2	Watson
AT3G23980	2	Watson
AT3G24180	2	Watson
AT3G24460	7	Watson
AT3G24570	3	Watson
AT3G27570	6	Watson
AT3G28430	4	Watson
AT3G29160	2	Watson
AT3G30775	3	Watson
AT3G30842	2	Watson
AT3G43300	2	Watson
AT3G45190	2	Watson
AT3G45500	2	Watson
AT3G46000	2	Watson
AT3G47050	4	Watson
AT3G47160	2	Watson
AT3G47470	3	Watson
AT3G48030	8	Watson
AT3G51310	3	Watson
AT3G51610	6	Watson
AT3G51840	5	Watson
AT3G51895	3	Watson
AT3G52110	2	Watson
AT3G52720	4	Watson
AT3G52750	2	Watson
AT3G54750	4	Watson
AT3G54860	4	Watson
AT3G54890	6	Watson
AT3G55240	4	Watson
AT3G56080	2	Watson
AT3G56160	3	Watson
AT3G60040	3	Watson
AT3G61860	2	Watson
AT3G62840	5	Watson
AT4G00600	2	Watson
AT4G01650	4	Watson
AT4G01860	2	Watson
AT4G04330	2	Watson
AT4G08340	2	Watson
AT4G10290	7	Watson
AT4G10380	2	Watson
AT4G10430	2	Watson
AT4G11080	3	Watson
AT4G11860	2	Watson
AT4G11990	3	Watson
AT4G13590	2	Watson
AT4G13720	2	Watson
AT4G13800	2	Watson
AT4G14340	5	Watson
AT4G16260	2	Watson
AT4G17000	2	Watson
AT4G17510	2	Watson
AT4G17840	2	Watson
AT4G18270	2	Watson
AT4G19110	2	Watson
AT4G19410	2	Watson
AT4G20370	5	Watson
AT4G20910	2	Watson
AT4G21900	9	Watson
AT4G22590	3	Watson
AT4G23850	2	Watson
AT4G24140	2	Watson
AT4G25180	3	Watson
AT4G25290	3	Watson
AT4G25340	3	Watson
AT4G26370	2	Watson
AT4G26480	2	Watson
AT4G31600	2	Watson
AT4G32250	4	Watson
AT4G32970	4	Watson
AT4G33200	3	Watson
AT4G33625	7	Watson
AT4G33770	3	Watson
AT4G34020	4	Watson
AT4G34570	3	Watson
AT4G34890	2	Watson
AT4G35785	5	Watson
AT4G36740	2	Watson
AT4G37640	2	Watson
AT4G38060	3	Watson
AT4G38510	2	Watson
AT4G39090	6	Watson
AT4G39260	4	Watson
AT5G03560	4	Watson
AT5G06300	3	Watson
AT5G06530	5	Watson
AT5G07225	3	Watson
AT5G08380	4	Watson
AT5G09470	2	Watson
AT5G09630	5	Watson
AT5G10220	2	Watson
AT5G10840	3	Watson
AT5G11260	5	Watson
AT5G11330	2	Watson
AT5G12470	7	Watson
AT5G14680	4	Watson
AT5G15540	2	Watson
AT5G16780	2	Watson
AT5G17310	2	Watson
AT5G19330	2	Watson
AT5G19450	4	Watson
AT5G19820	3	Watson
AT5G19890	2	Watson
AT5G20140	4	Watson
AT5G20980	2	Watson
AT5G23630	2	Watson
AT5G24155	3	Watson
AT5G24390	4	Watson
AT5G24630	2	Watson
AT5G25990	2	Watson
AT5G27860	3	Watson
AT5G32600	4	Watson
AT5G35400	2	Watson
AT5G37260	4	Watson
AT5G37360	3	Watson
AT5G40160	3	Watson
AT5G40290	2	Watson
AT5G42100	2	Watson
AT5G43130	3	Watson
AT5G43310	3	Watson
AT5G46290	3	Watson
AT5G47430	3	Watson
AT5G47560	2	Watson
AT5G47760	2	Watson
AT5G49800	2	Watson
AT5G50740	2	Watson
AT5G51100	4	Watson
AT5G52120	2	Watson
AT5G52790	2	Watson
AT5G52880	2	Watson
AT5G53170	2	Watson
AT5G55470	2	Watson
AT5G56740	3	Watson
AT5G56900	2	Watson
AT5G57190	4	Watson
AT5G59080	2	Watson
AT5G59140	2	Watson
AT5G60160	2	Watson
AT5G61390	2	Watson
AT5G61910	2	Watson
AT5G62530	5	Watson
AT5G63160	4	Watson
AT5G64170	5	Watson
AT5G65280	3	Watson
AT5G65910	5	Watson
AT5G66600	4	Watson
AT5G66720	3	Watson
AT5G66840	3	Watson
AT1G01950	4	Crick
AT1G02010	3	Crick
AT1G04600	3	Crick
AT1G08260	2	Crick
AT1G08460	6	Crick
AT1G08465	4	Crick
AT1G08830	3	Crick
AT1G11680	3	Crick
AT1G12860	2	Crick
AT1G16880	2	Crick
AT1G17580	2	Crick
AT1G18710	2	Crick
AT1G20020	7	Crick
AT1G24450	2	Crick
AT1G25320	2	Crick
AT1G26340	2	Crick
AT1G27330	2	Crick
AT1G27520	5	Crick
AT1G27630	12	Crick
AT1G28090	2	Crick
AT1G29890	2	Crick
AT1G30410	2	Crick
AT1G44835	5	Crick
AT1G44910	2	Crick
AT1G47560	2	Crick
AT1G49520	2	Crick
AT1G51720	5	Crick
AT1G52190	2	Crick
AT1G52980	2	Crick
AT1G54440	3	Crick
AT1G54720	3	Crick
AT1G56220	8	Crick
AT1G56500	4	Crick
AT1G58602	13	Crick
AT1G63440	2	Crick
AT1G64050	3	Crick
AT1G64355	3	Crick
AT1G65080	4	Crick
AT1G68010	2	Crick
AT1G69040	3	Crick
AT1G69620	4	Crick
AT1G70670	2	Crick
AT1G70790	2	Crick
AT1G70940	2	Crick
AT1G71980	2	Crick
AT1G72700	2	Crick
AT1G73870	3	Crick
AT1G75280	2	Crick
AT1G78680	4	Crick
AT1G79560	2	Crick
AT1G80260	2	Crick
AT2G06990	2	Crick
AT2G13680	3	Crick
AT2G15580	3	Crick
AT2G15970	3	Crick
AT2G20400	5	Crick
AT2G20580	2	Crick
AT2G21380	4	Crick
AT2G22990	2	Crick
AT2G25080	8	Crick
AT2G25350	3	Crick
AT2G25930	14	Crick
AT2G26170	2	Crick
AT2G26695	2	Crick
AT2G26780	7	Crick
AT2G27600	2	Crick
AT2G29000	2	Crick
AT2G29210	3	Crick
AT2G29360	4	Crick
AT2G29890	2	Crick
AT2G30940	2	Crick
AT2G31750	2	Crick
AT2G31960	4	Crick
AT2G32010	3	Crick
AT2G32560	3	Crick
AT2G35340	2	Crick
AT2G35370	2	Crick
AT2G35500	3	Crick
AT2G35670	2	Crick
AT2G36830	2	Crick
AT2G37370	2	Crick
AT2G38330	3	Crick
AT2G39190	3	Crick
AT2G39460	2	Crick
AT2G39470	2	Crick
AT2G40030	2	Crick
AT2G41210	2	Crick
AT2G41900	3	Crick
AT2G42220	3	Crick
AT2G43010	2	Crick
AT2G43330	3	Crick
AT2G43530	3	Crick
AT2G44190	2	Crick
AT2G47490	2	Crick
AT2G47500	3	Crick
AT2G47890	2	Crick
AT3G01810	3	Crick
AT3G02060	3	Crick
AT3G02680	2	Crick
AT3G02900	2	Crick
AT3G07060	3	Crick
AT3G07270	4	Crick
AT3G07630	2	Crick
AT3G09600	15	Crick
AT3G10330	4	Crick
AT3G11230	3	Crick
AT3G11860	2	Crick
AT3G12110	3	Crick
AT3G12320	4	Crick
AT3G13670	2	Crick
AT3G14415	3	Crick
AT3G18520	3	Crick
AT3G18860	2	Crick
AT3G18890	2	Crick
AT3G20120	2	Crick
AT3G20130	2	Crick
AT3G20370	3	Crick
AT3G20810	10	Crick
AT3G22270	2	Crick
AT3G23040	2	Crick
AT3G23200	2	Crick
AT3G26060	2	Crick
AT3G27690	2	Crick
AT3G28130	2	Crick
AT3G28670	4	Crick
AT3G28730	3	Crick
AT3G46200	2	Crick
AT3G46490	4	Crick
AT3G48190	4	Crick
AT3G49630	2	Crick
AT3G51290	3	Crick
AT3G51850	4	Crick
AT3G52080	2	Crick
AT3G52590	2	Crick
AT3G53630	3	Crick
AT3G53800	2	Crick
AT3G55800	2	Crick
AT3G56540	3	Crick
AT3G58770	6	Crick
AT3G60730	2	Crick
AT3G61610	3	Crick
AT3G61850	3	Crick
AT3G62010	2	Crick
AT4G02060	3	Crick
AT4G02110	2	Crick
AT4G02700	2	Crick
AT4G04180	5	Crick
AT4G08350	3	Crick
AT4G09020	4	Crick
AT4G12830	3	Crick
AT4G15215	2	Crick
AT4G16530	2	Crick
AT4G17615	5	Crick
AT4G18370	2	Crick
AT4G19960	3	Crick
AT4G20700	2	Crick
AT4G21070	2	Crick
AT4G21600	3	Crick
AT4G23000	3	Crick
AT4G26450	6	Crick
AT4G26670	3	Crick
AT4G27760	3	Crick
AT4G31290	2	Crick
AT4G31350	11	Crick
AT4G31490	2	Crick
AT4G32060	4	Crick
AT4G32700	2	Crick
AT4G33620	2	Crick
AT4G34150	3	Crick
AT4G36960	2	Crick
AT5G02160	4	Crick
AT5G02840	3	Crick
AT5G03330	2	Crick
AT5G03460	2	Crick
AT5G03660	3	Crick
AT5G03670	2	Crick
AT5G04900	2	Crick
AT5G05310	2	Crick
AT5G06120	4	Crick
AT5G06350	4	Crick
AT5G07760	2	Crick
AT5G08600	2	Crick
AT5G09400	3	Crick
AT5G09860	3	Crick
AT5G09960	3	Crick
AT5G10540	2	Crick
AT5G11350	3	Crick
AT5G11420	3	Crick
AT5G12220	3	Crick
AT5G13110	2	Crick
AT5G13160	4	Crick
AT5G14140	3	Crick
AT5G16030	2	Crick
AT5G16240	2	Crick
AT5G17410	5	Crick
AT5G19390	2	Crick
AT5G19830	2	Crick
AT5G20930	2	Crick
AT5G22600	2	Crick
AT5G22640	4	Crick
AT5G24310	3	Crick
AT5G24790	2	Crick
AT5G25210	2	Crick
AT5G25560	2	Crick
AT5G26240	2	Crick
AT5G27620	3	Crick
AT5G33898	2	Crick
AT5G35170	5	Crick
AT5G35180	4	Crick
AT5G35410	3	Crick
AT5G38290	2	Crick
AT5G41010	3	Crick
AT5G42620	3	Crick
AT5G42720	4	Crick
AT5G43330	2	Crick
AT5G44750	3	Crick
AT5G44760	2	Crick
AT5G47020	2	Crick
AT5G49520	2	Crick
AT5G51130	2	Crick
AT5G53420	4	Crick
AT5G54760	2	Crick
AT5G55850	3	Crick
AT5G55990	4	Crick
AT5G56290	2	Crick
AT5G59660	2	Crick
AT5G60040	6	Crick
AT5G60770	5	Crick
AT5G61140	4	Crick
AT5G61865	2	Crick
AT5G62720	2	Crick
AT5G63780	2	Crick
AT5G67170	3	Crick

## Sheet: Table S5 cycling intron alone
AGI	Description
At1g01340	ATCNGC10_ACBK1_CNGC10__cyclic nucleotide-regulated ion channel (CNGC10) (ACBK1), almost identical to CaM-regulated potassium ion channel (ACBK1) GI:8515883 from (Arabidopsis thaliana); contains Pfam domain, PF00520: Ion transport protein
At1g04910	expressed protein, contains Pfam PF03138: Plant protein family. The function of this family of plant proteins is unknown; previously annotated as `growth regulator protein` based on similarity to axi 1 protein (GB:X80301) (GI:559920) from (Nicotiana tabacum), which, due to scienitific fraud was retracted. Retraction in: Schell J. EMBO J 1999 May 17;18(10):2908. PMID:10400497.
At1g05160	CYP88A3_ATKAO1_KAO1__ent-kaurenoic acid hydroxylase (KAO1) / cytochrome P450 88A3, putative (CYP88A3), identical to Cytochrome P450 88A3 (SP:O23051) (Arabidopsis thaliana); nearly identical to ent-kaurenoic acid hydroxylase (KAO1) GI:13021852 from (Arabidopsis thaliana)
At1g06925	expressed protein, contains Pfam profile PF04396: Protein of unknown function, DUF537
At1g08010	zinc finger (GATA type) family protein, similar to PIR:T05288 from (Arabidopsis thaliana)
At1g08840	EMB2411__DNA replication helicase, putative, similar to helicase (Xenopus laevis) gi:18845092:gb:AAL79550
At1g09130	ATP-dependent Clp protease proteolytic subunit, putative, similar to nClpP5 GI:5360595 from (Arabidopsis thaliana)
At1g12700	helicase domain-containing protein / pentatricopeptide (PPR) repeat-containing protein, contains Pfam profiles PF01535: PPR repeat, PF00271: Helicase conserved C-terminal domain
At1g13440	glyceraldehyde 3-phosphate dehydrogenase, cytosolic, putative / NAD-dependent glyceraldehyde-3-phosphate dehydrogenase, putative, very strong similarity to SP:P25858 Glyceraldehyde 3-phosphate dehydrogenase, cytosolic (EC 1.2.1.12) {Arabidopsis thaliana}; contains Pfam profiles PF02800: Glyceraldehyde 3-phosphate dehydrogenase C-terminal domain, PF00044: Glyceraldehyde 3-phosphate dehydrogenase N…
At1g18270	ketose-bisphosphate aldolase class-II family protein, low similarity to KbaY (tagatose-1,6-bisphosphate aldolase) (Escherichia coli) GI:8895753; contains Pfam profile PF01116: Fructose-bisphosphate aldolase class-II
At1g19130	expressed protein
At1g23310	GGT1_AOAT1__glutamate:glyoxylate aminotransferase 1 (GGT1), identical to glutamate:glyoxylate aminotransferase 1 (Arabidopsis thaliana) GI:24461827; similar to alanine aminotransferase GI:4730884 from (Oryza sativa); contains Pfam profile PF00155: aminotransferase, classes I and II
At1g26230	chaperonin, putative, similar to SWISS-PROT:P08927- RuBisCO subunit binding-protein beta subunit, chloroplast precursor (60 kDa chaperonin beta subunit, CPN-60 beta) (Pisum sativum); contains Pfam:PF00118 domain, TCP-1/cpn60 chaperonin family
At1g27110	hypothetical protein
At1g28560	SRD2__snRNA activating complex family protein, similar to snRNA activating protein complex 50 kDa subunit (SNAPc 50 kDa subunit) (Proximal sequence element-binding transcription factor beta subunit) (PSE-binding factor beta subunit) (PTF beta subunit) (Swiss-Prot:Q92966) (Homo sapiens)
At1g29730	similar to leucine-rich repeat transmembrane protein kinase, putative / serine/threonine kinase, putative (RKF1) [Arabidopsis thaliana] (TAIR:At1g29750.1); similar to leucine-rich repeat family protein / protein kinase family protein [Arabidopsis thaliana] (TAIR:At1g53440.1); similar to leucine-rich repeat family protein / protein kinase family protein [Arabidopsis thaliana] (TAIR:At1g29740.1); s…
At1g43730	expressed protein
At1g51890	leucine-rich repeat protein kinase, putative, similar to light repressible receptor protein kinase (Arabidopsis thaliana) gi:1321686:emb:CAA66376; contains leucine rich repeat (LRR) domains, Pfam:PF00560; contains protein kinase domain, Pfam:PF00069
At1g52510	hydrolase, alpha/beta fold family protein, low similarity to SP:P22643 Haloalkane dehalogenase (EC 3.8.1.5) {Xanthobacter autotrophicus}; contains Pfam profile PF00561: hydrolase, alpha/beta fold family
At1g53710	similar to putative cell division control protein [Oryza sativa (japonica cultivar-group)] (GB:XP_470871.1); contains InterPro domain Metallo-phosphoesterase (InterPro:IPR004843)
At1g53860	remorin family protein, contains Pfam domain, PF03763: Remorin, C-terminal region
At1g60070	gamma-adaptin, putative, similar to gamma-adaptin GI:2765190 from (Homo sapiens); contains Pfam profiles PF01602: Adaptin N terminal region, PF02883: Adaptin C-terminal domain
At1g65070	DNA mismatch repair MutS family protein, contains Pfam profile PF00488: MutS domain V
At1g65440	GTB1__glycine-rich protein
At1g66260	RNA and export factor-binding protein, putative, similar to GI:7159943 from (Mus musculus) (RNA 6 (4), 638-650 (2000))
At1g66910	protein kinase, putative, similar to receptor serine/threonine kinase PR5K gi:1235680:gb:AAC49208
At1g75500	nodulin MtN21 family protein, similar to MtN21 GB:CAA75575 GI:2598575 from (Medicago truncatula) (Mol. Plant Microbe Interact. 9 (4), 233-242 (1996)); contains Pfam profile PF00892: Integral membrane protein
At1g76280	pentatricopeptide (PPR) repeat-containing protein, contains Pfam profile PF01535: PPR repeat
At1g77590	LACS9__long-chain-fatty-acid--CoA ligase family protein / long-chain acyl-CoA synthetase family protein (LACS9), similar to LACS 3 (SP:O95573) from Homo Sapiens, LACS 3 (SP:Q63151) from Rattus norvegicus; contains Pfam HMM hit: AMP-binding enzymes PF00501
At1g77860	KOM__rhomboid family protein, contains PFAM domain PF01694, Rhomboid family
At1g80610	expressed protein
At2g01660	33 kDa secretory protein-related, contains Pfam PF01657: Domain of unknown function, duplicated in 33 KDa secretory proteins
At2g04750	fimbrin-like protein, putative, similar to fimbrin-like protein (ATFIM1) (Arabidopsis thaliana) GI:2905893; contains Pfam profile PF00307: Calponin homology (CH) domain
At2g07310	hypothetical protein
At2g15790	SQN_CYP40__peptidyl-prolyl cis-trans isomerase / cyclophilin-40 (CYP40) / rotamase, identical to cyclophilin-40 (Arabidopsis thaliana) GI:13442983; supporting cDNA gi:13442982:gb:AY026065.1:
At2g17900	SDG37__zinc finger (MYND type) family protein / SET domain-containing protein, contains Pfam profiles PF00856: SET domain, PF01753: MYND zinc finger (ZnF) domain; confirmed by cDNA (Paola Vittorioso--accession not assigned yet (paola.vittorioso@uniroma1.it)
At2g17960	hypothetical protein
At2g24370	protein kinase family protein, contains protein kinase domain, Pfam:PF00069
At2g31900	XIF_ATMYO5_ATXIF_PCR11__myosin family protein, contains Pfam profiles: PF00063 myosin head (motor domain), PF01843 DIL domain, PF00612 IQ calmodulin-binding motif, PF02736 myosin N-terminal SH3-like domain
At2g32930	ZFN2__zinc finger (CCCH-type) family protein, contains Pfam domain, PF00642: Zinc finger C-x8-C-x5-C-x3-H type (and similar)
At2g33540	CPL3__CTD phosphatase-like protein 3 (CPL3), identical to CTD phosphatase-like 3 (CPL3) (Arabidopsis thaliana) GI:22212705; contains Pfam profile PF03031: NLI interacting factor
At2g33835	zinc finger (CCCH-type) family protein, contains Pfam domain, PF00642: Zinc finger C-x8-C-x5-C-x3-H type (and similar)
At2g33980	ATNUDT22__MutT/nudix family protein, similar to coenzyme A diphosphatase (Mus musculus) GI:12746410; contains Pfam profile PF00293: NUDIX domain
At2g38270	CXIP1_CXIP2__CAX-interacting protein, putative, identical to cDNA CAXIP1-like protein GI:27752306; contains Pfam profile PF00462: Glutaredoxin; contains TIGRfam profile TIGR00365: glutaredoxin-related protein
At2g40820	proline-rich family protein, contains proline rich extensin domains, INTERPRO:IPR002965
At2g41050	PQ-loop repeat family protein / transmembrane family protein, similar to SP:Q10482 Seven transmembrane protein 1 {Schizosaccharomyces pombe}; contains Pfam profile PF04193: PQ loop repeat
At2g42290	leucine-rich repeat family protein, contains protein kinase domain, Pfam:PF00069; contains leucine-rich repeats, Pfam:PF00560
At2g43490	RabGAP/TBC domain-containing protein, similar to GTPase activating protein (Yarrowia lipolytica) GI:2370595; contains Pfam profile PF00566: TBC domain
At2g45820	DNA-binding protein, putative, identical to DNA-binding protein gi:601843:gb:AAA57124 (Arabidopsis thaliana); contains Pfam domain, PF03766: Remorin, N-terminal region; contains Pfam domain, PF03763: Remorin, C-terminal region
At2g46290	eukaryotic translation initiation factor 3 subunit 2, putative / eIF-3 beta, putative / eIF3i, putative, strong similarity to SP:Q38884 Eukaryotic translation initiation factor 3 subunit 2 (eIF-3 beta) (eIF3 p36) (eIF3i) (TGF-beta receptor interacting protein 1) (TRIP-1) {Arabidopsis thaliana}; contains Pfam PF00400: WD domain, G-beta repeat (5 copies):19799885:gb:AU231175.1:AU231175
At3g02730	TRXF1__thioredoxin, putative, similar to SP:P29450 Thioredoxin F-type, chloroplast precursor (TRX-F) {Pisum sativum}; contains Pfam profile: PF00085 Thioredoxin
At3g03230	esterase/lipase/thioesterase family protein, contains Interpro entry IPR000379
At3g03620	MATE efflux family protein, similar to ripening regulated protein DDTFR18 (Lycopersicon esculentum) GI:12231296
At3g04160	expressed protein, ; expression supported by MPSS
At3g04820	expressed protein, contains PFam profile PF01142: Uncharacterized protein family UPF0024; expression supported by MPSS
At3g06590	expressed protein
At3g07560	glycine-rich protein
At3g16950	LPD1__dihydrolipoamide dehydrogenase 1, plastidic / lipoamide dehydrogenase 1 (PTLPD1), identical to plastidic lipoamide dehydrogenase from Arabidopsis thaliana (gi:7159282)
At3g17850	protein kinase, putative, similar to IRE (incomplete root hair elongation) (Arabidopsis thaliana) gi:6729346:dbj:BAA89783; contains protein kinase domain Pfam:PF00069
At3g19210	DNA repair protein RAD54, putative, similar to RAD54 GB:CAA71278 from (Drosophila melanogaster) (Mol. Cell. Biol.(1997) 17 (10), 6097-6104)
At3g20020	protein arginine N-methyltransferase family protein, similar to SP:Q96LA8 Protein arginine N-methyltransferase 6 (EC 2.1.1.-) {Homo sapiens}
At3g21430	expressed protein
At3g23980	dentin sialophosphoprotein-related, contains weak similarity to Dentin sialophosphoprotein precursor (Swiss-Prot:Q9NZW4) (Homo sapiens)
At3g24180	expressed protein, contains Pfam domain PF04685: Protein of unknown function, DUF608
At3g28430	expressed protein, non-consensus GC donor splice site at exon 16
At3g29160	AKIN11__Snf1-related protein kinase (KIN11), identical to protein kinase AKin11 GI:1729444 from (Arabidopsis thaliana)
At3g30775	ERD5_ATPDH_ATPOX_AT-POX_PRO1__proline oxidase, mitochondrial / osmotic stress-responsive proline dehydrogenase (POX) (PRO1) (ERD5), nearly identical to SP:P92983 Proline oxidase, mitochondrial precursor (EC 1.5.3.-) (Osmotic stress- induced proline dehydrogenase) (Arabidopsis thaliana); identical to cDNA proline oxidase precursor GI:1817543
At3g30842	ABC transporter protein, putative, similar to pleiotropic drug resistance like protein (Nicotiana tabacum) GI:20522008, ABC1 protein (Nicotiana plumbaginifolia) GI:14331118; contains Pfam profile PF00005: ABC transporter
At3g45190	SIT4 phosphatase-associated family protein, contains Pfam profile: PF04499 SIT4 phosphatase-associated protein
At3g45500	expressed protein
At3g47050	glycosyl hydrolase family 3 protein, beta-D-glucan exohydrolase, Nicotiana tabacum, TREMBL:AB017502_1
At3g51310	vacuolar protein sorting-associated protein 35 family protein / VPS35 family protein, similar to vacuolar protein sorting 35 (Mus musculus) GI:11875394; contains Pfam profile PF03635: Vacuolar protein sorting-associated protein 35
At3g51610	expressed protein
At3g52110	expressed protein
At3g60040	F-box family protein, contains a novel domain with similarity to F-box domain;
At3g61860	ATRSP31__arginine/serine-rich splicing factor RSP31 (RSP31), identical to SP:P92964 Arginine/serine-rich splicing factor RSP31 {Arabidopsis thaliana}
At4g00600	tetrahydrofolate dehydrogenase/cyclohydrolase, putative, similar to SP:P09440 C-1-tetrahydrofolate synthase, mitochondrial precursor (C1-THF synthase) (Includes: Methylenetetrahydrofolate dehydrogenase (EC 1.5.1.5); Methenyltetrahydrofolate cyclohydrolase (EC 3.5.4.9); Formyltetrahydrofolate synthetase (EC 6.3.4.3) {Saccharomyces cerevisiae}; contains Pfam profiles PF02882: Tetrahydrofolate dehyd…
At4g01650	expressed protein
At4g01860	transducin family protein / WD-40 repeat family protein, contains ten G-protein beta-subunit (beta-transducin) WD-40 repeats
At4g08340	Ulp1 protease family protein, contains Pfam profile PF02902: Ulp1 protease family, C-terminal catalytic domain
At4g10290	expressed protein
At4g10380	major intrinsic family protein / MIP family protein, contains Pfam profile: MIP PF00230
At4g10430	expressed protein, similar to expressed protein [Arabidopsis thaliana] (TAIR:At1g33230.1); similar to hypothetical protein DDB0188060 [Dictyostelium discoideum] (GB:EAL63081.1)
At4g11080	high mobility group (HMG1/2) family protein, similar to SP:P40618 High mobility group protein HMG2A {Gallus gallus}; contains Pfam profile PF00505: HMG (high mobility group) box
At4g11860	expressed protein, contains Pfam domain PF04424: Protein of unknown function (DUF544)
At4g11990	expressed protein, hypothetical protein F7H19.40 - Arabidopsis thaliana, PID:e1310054
At4g13590	expressed protein, contains Pfam profile PF01169: Uncharacterized protein family UPF0016
At4g13720	inosine triphosphate pyrophosphatase, putative / HAM1 family protein, contains Pfam profile PF01725: Ham1 family; similar to inosine triphosphate pyrophosphatase (GI:13398328) (Homo sapiens)
At4g17000	expressed protein
At4g17510	ubiquitin carboxyl-terminal hydrolase, putative / ubiquitin thiolesterase, putative, similar to SP:Q9JKB1 Ubiquitin carboxyl-terminal hydrolase isozyme L3 (EC 3.4.19.12) (UCH- L3) (Ubiquitin thiolesterase L3) {Mus musculus}; contains Pfam profile PF01088: Ubiquitin carboxyl-terminal hydrolase, family 1
At4g19110	protein kinase, putative, contains protein kinase domain, Pfam:PF00069
At4g19410	pectinacetylesterase, putative, similar to pectinacetylesterase precursor GI:1431629 from (Vigna radiata)
At4g20370	TSF__twin sister of FT protein (TSF) / TFL1 like protein, identical to SP:Q9S7R5 TWIN SISTER of FT protein (TFL1 like protein) {Arabidopsis thaliana}; contains Pfam profile PF01161: Phosphatidylethanolamine-binding protein
At4g20910	HEN1_CRM2__double-stranded RNA binding protein-related / DsRBD protein-related, contains weak similarity to Pfam profile PF00035: Double-stranded RNA binding motif
At4g22590	trehalose-6-phosphate phosphatase, putative, similar to trehalose-6-phosphate phosphatase (AtTPPA) GI:2944178; contains Pfam profile PF02358: Trehalose-phosphatase
At4g24140	hydrolase, alpha/beta fold family protein, low similarity to 2-hydroxy-6-oxo-7-methylocta-2,4-dienoate hydrolase (Pseudomonas putida) GI:2822275, hydroxymuconic semialdehyde hydrolase, Pseudomonas stutzeri, AF039534; contains Pfam profile PF00561: hydrolase, alpha/beta fold family
At4g25180	similar to DNA-directed RNA polymerase III RPC4 family protein [Arabidopsis thaliana] (TAIR:At5g09380.1); similar to B1099D03.22 [Oryza sativa (japonica cultivar-group)] (GB:NP_915099.1); contains InterPro domain RNA polymerase III RPC4 (InterPro:IPR007811)
At4g25340	immunophilin-related / FKBP-type peptidyl-prolyl cis-trans isomerase-related, immunophilin FKBP46 - Spodoptera frugiperda (fall armyworm),PIR2:A55320
At4g26480	KH domain-containing protein, qkI-7, Mus musculus
At4g32250	protein kinase family protein, contains protein kinase domain, Pfam:PF00069
At4g33200	XI-I_ATXI-I__myosin, putative, similar to myosin (GI:433663) (Arabidopsis thaliana)
At4g33770	inositol 1,3,4-trisphosphate 5/6-kinase family protein, contains Pfam doamin PF05770 Inositol 1, 3, 4-trisphosphate 5/6-kinase; contains weak similarity to inositol phosphate kinase (GI:27549256) (Zea mays)
At4g34570	THY-2__bifunctional dihydrofolate reductase-thymidylate synthase 2 / DHFR-TS (THY-2), identical to SP:Q05763
At4g34890	ATXDH1__xanthine dehydrogenase, putative, similar to xanthine dehydrogenase from Gallus gallus, PIR:XOCHDH (SP:P47990); contains Pfam profile PF02738 Aldehyde oxidase and xanthine dehydrogenase, molybdopterin binding domain
At4g36740	ATHB40__homeobox-leucine zipper family protein, similar to CRHB7 (GP:3868841) {Ceratopteris richardii} and to homeotic protein VAHOX1 (PIR:T07734) (Lycopersicon esculentum)
At4g37640	ACA2__calcium-transporting ATPase 2, plasma membrane-type / Ca(2+)-ATPase isoform 2 (ACA2), identical to SP:O81108 Calcium-transporting ATPase 2, plasma membrane-type (EC 3.6.3.8) (Ca(2+)-ATPase isoform 2) {Arabidopsis thaliana}
At4g38060	expressed protein
At5g03560	expressed protein
At5g06300	expressed protein, similar to hypothetical protein [Arabidopsis thaliana] (TAIR:At3g53450.1); similar to unknown protein [Oryza sativa (japonica cultivar-group)] (GB:AAP54293.1); contains InterPro domain Conserved hypothetical protein 730 (InterPro:IPR005269)
At5g07225	zinc finger (C3HC4-type RING finger) family protein, similar to SP:O54965 RING finger protein 13 {Mus musculus} RING zinc finger protein
At5g09470	mitochondrial substrate carrier family protein, contains Pfam profile: PF00153 mitochondrial carrier protein
At5g10220	ANN6__annexin 6 (ANN6), nearly identical to calcium-binding protein annexin 6 (Arabidopsis thaliana) GI:12667518
At5g10840	endomembrane protein 70, putative, TM4 family;
At5g14680	universal stress protein (USP) family protein, similar to ER6 protein (Lycopersicon esculentum) GI:5669654; contains Pfam profile PF00582: universal stress protein family
At5g15540	expressed protein, low similarity to DNA repair and meiosis protein Rad9 (Coprinus cinereus) GI:1353390, SP:Q09725 Sister chromatid cohesion protein mis4 {Schizosaccharomyces pombe}
At5g16780	SART-1 family protein, contains Pfam domain, PF03343: SART-1 family
At5g19330	armadillo/beta-catenin repeat family protein / BTB/POZ domain-containing protein, contains armadillo/beta-catenin-like repeats, Pfam:PF00514 and a BTB/POZ domain, Pfam:PF00651
At5g19820	EMB2734__PBS lyase HEAT-like repeat-containing protein, contains Pfam profile: PF03130 PBS lyase HEAT-like repeat
At5g19890	peroxidase, putative, identical to peroxidase (Arabidopsis thaliana) gi:1403134:emb:CAA67092
At5g20140	SOUL heme-binding family protein, contains PFam profile PF04832: SOUL heme-binding protein
At5g20980	ATMS3__5-methyltetrahydropteroyltriglutamate--homocysteine methyltransferase, putative / vitamin-B12-independent methionine synthase, putative / cobalamin-independent methionine synthase, putative, strong similarity to SP:O50008 5-methyltetrahydropteroyltriglutamate--homocysteine methyltransferase (EC 2.1.1.14) (Vitamin-B12-independent methionine synthase isozyme) (Cobalamin-independent methionin…
At5g23630	ATPase E1-E2 type family protein / haloacid dehalogenase-like hydrolase familiy protein, similar to SP:O14072 Cation-transporting ATPase 4 (EC 3.6.3.-) {Schizosaccharomyces pombe}; contains InterPro accession IPR001757: ATPase, E1-E2 type; contains Pfam profile PF00702: haloacid dehalogenase-like hydrolase
At5g24155	squalene monooxygenase, putative / squalene epoxidase, putative, similar to SP:O65404 (SE 1,1), SP:O65402 (SE 1,2)
At5g24390	RabGAP/TBC domain-containing protein, similar to GTPase activating protein (Yarrowia lipolytica) GI:2370595; contains Pfam profile PF00566: TBC domain
At5g24630	expressed protein, ; expression supported by MPSS
At5g25990	expressed protein, contains Pfam profile PF03267: Arabidopsis protein of unknown function, DUF266; expression supported by MPSS
At5g32600	expressed protein
At5g35400	tRNA pseudouridine synthase family protein, weak similarity to SP:P07649 tRNA pseudouridine synthase A (EC 4.2.1.70) (Uracil hydrolyase) {Escherichia coli}; contains Pfam profile PF01416: tRNA pseudouridine synthase
At5g37360	expressed protein
At5g40160	EMB506__ankyrin repeat family protein (EMB506), identical to ankyrin repeat protein EMB506 (Arabidopsis thaliana) GI:5911312; contains ankyrin repeats, Pfam:PF00023
At5g40290	metal-dependent phosphohydrolase HD domain-containing protein, similar to SP:Q60710 Interferon-gamma inducible protein MG11 {Mus musculus}; contains Pfam profile PF01966: HD domain
At5g43130	similar to transcription initiation factor IID (TFIID) component TAF4 family protein [Arabidopsis thaliana] (TAIR:At1g27720.1); similar to putative protein [Oryza sativa] (GB:CAC39055.1); contains InterPro domain Transcription initiation factor TFIID component TAF4 (InterPro:IPR007900)
At5g43310	COP1-interacting protein-related, contains similarity to COP1-Interacting Protein 7 (CIP7) (Arabidopsis thaliana) GI:3327868
At5g47430	expressed protein
At5g47760	ATPK5__phosphoglycolate phosphatase, putative, similar to phosphoglycolate phosphatase precursor (Chlamydomonas reinhardtii) GI:15982558; contains InterPro accession IPR005834: Haloacid dehalogenase-like hydrolase
At5g49800	expressed protein
At5g52790	CBS domain-containing protein-related, contains Pfam profile PF01595: Domain of unknown function, weak hit to PF00571: CBS domain
At5g55470	ATNHX3_NHX3__sodium proton exchanger / Na+/H+ exchanger 4 (NHX4), identical to Na+/H+ exchanger 4 (Arabidopsis thaliana) GI:19919844; Member of The Monovalent Cation:Proton Antiporter (CPA1) Family, PMID:11500563
At5g56740	histone acetyltransferase family protein, similar to histone acetyltransferase HAT B (Zea mays) GI:5579441; identical to cDNA histone acetyltransferase partial cds GI:21637256
At5g56900	CwfJ-like family protein / zinc finger (CCCH-type) family protein, contains Pfam domain, PF00642: Zinc finger C-x8-C-x5-C-x3-H type (and similar), PF04677: Protein similar to CwfJ C-terminus 1, PF04676: Protein similar to CwfJ C-terminus 2
At5g57190	phosphatidylserine decarboxylase, putative, similar to SP:P53037 Phosphatidylserine decarboxylase proenzyme 2 precursor (EC 4.1.1.65) {Saccharomyces cerevisiae}; contains Pfam profile PF02666: phosphatidylserine decarboxylase
At5g59140	SKP1 family protein, similar to elongin C, Drosophila melanogaster, GI:2780365 PIR:JC5794; contains Pfam profile PF01466: Skp1 family, dimerisation domain
At5g60160	aspartyl aminopeptidase, putative, similar to SP:Q9ULA0 Aspartyl aminopeptidase (EC 3.4.11.21) {Homo sapiens}; contains Pfam profile PF02127: Aminopeptidase I zinc metalloprotease (M18)
At5g61910	expressed protein
At5g62530	ALDH12A1_ATP5CDH__delta-1-pyrroline-5-carboxylate dehydrogenase (P5CDH), identical to delta-1-pyrroline-5-carboxylate dehydrogenase precursor (Arabidopsis thaliana) gi:15383744:gb:AAK73756; identical to cDNA delta-1-pyrroline-5-carboxylate dehydrogenase precursor (P5CDH) nuclear gene for mitochondrial product GI:15383743; contains Pfam profile PF00171:aldehyde dehydrogenase (NAD) family protein
At5g65280	lanthionine synthetase C-like family protein, contains Pfam domain, PF05147: Lanthionine synthetase C-like protein
At5g66600	expressed protein, contains Pfam profile PF04784: Protein of unknown function, DUF547; expression supported by MPSS
At5g66840	SAP domain-containing protein, contains Pfam domain PF02037: SAP domain
At1g01950	armadillo/beta-catenin repeat family protein / kinesin motor family protein, similar to kinesin-like protein GB:CAB41097 GI:5541717 from (Arabidopsis thaliana); contains Pfam profiles PF00225: Kinesin motor domain, PF00514: Armadillo/beta-catenin-like repeat
At1g02010	SEC1A__similar to cytokinesis-related Sec1 protein (KEULE) [Arabidopsis thaliana] (TAIR:At1g12360.1); similar to cytokinesis-related Sec1 protein, putative [Arabidopsis thaliana] (TAIR:At4g12120.1); similar to putative SNARE-interacting protein KEULE [Oryza sativa (japonica cultivar-group)] (GB:BAD68882.1); similar to OSJNBa0032B23.7 [Oryza sativa (japonica cultivar-group)] (GB:XP_471317.1); cont…
At1g04600	XIA_ATXIA__myosin, putative, similar to myosin (GI:499047) (Arabidopsis thaliana)
At1g08260	EMB2284_POL2A_TILTED1__Similar to POL2A, DNA polymerase epsilon catalytic subunit. Essential for Arabidopsis growth; homozygotes are embryo lethal.
At1g08465
At1g08830	CSD1__superoxide dismutase (Cu-Zn) (SODCC) / copper/zinc superoxide dismutase (CSD1), identical to SWISS-PROT: P24704
At1g17580	MYA1_ATMYA1__myosin, putative, similar to myosin GI:433663 from (Arabidopsis thaliana)
At1g18710	myb family transcription factor (MYB47), contains Pfam profile: PF00249 myb-like DNA-binding domain
At1g24450	ribonuclease III family protein, contains similarity to Swiss-Prot:P51837 ribonuclease III (EC 3.1.26.3) (RNase III) (Coxiella burnetii)
At1g25320	leucine-rich repeat transmembrane protein kinase, putative, similar to putative receptor-like protein kinase GI:4262228 from (Arabidopsis thaliana)
At1g26340	B5 #6__cytochrome b5, putative, similar to cytochrome b5 GB:BAA74839 GI:4240120 from (Arabidopsis thaliana)
At1g27330	expressed protein, similar to EST gb:AA650671 and gb:T20610
At1g27520	glycoside hydrolase family 47 protein, Similar to gb:U04299 mannosyl-oligosaccharide alpha-1,2-mannosidase from Mus musculus. ESTs gb:R84145 and gb:AA394707 come from this gene
At1g28090	polynucleotide adenylyltransferase family protein, low similarity to SP:P13685 Poly(A) polymerase (EC 2.7.7.19) {Escherichia coli O157:H7}; contains Pfam profile PF01743: polyA polymerase family protein
At1g29890	acetyltransferase-related, low similarity to O-acetyltransferase (Cryptococcus neoformans var. neoformans) GI:17063556
At1g30410	ATMRP13__ATP-binding cassette transport protein, putative, similar to MgATP-energized glutathione S-conjugate pump (Arabidopsis thaliana) GI:2909781; contains Pfam profiles PF00005: ABC transporter, PF00664: ABC transporter transmembrane region
At1g44835	YbaK/prolyl-tRNA synthetase family protein, contains Pfam PF04073: YbaK / prolyl-tRNA synthetases associated domain; similar to 25.7 kDa protein (GI:7271117) (Cicer arietinum)
At1g44910	similar to FF domain-containing protein / WW domain-containing protein [Arabidopsis thaliana] (TAIR:At3g19670.1); similar to formin binding protein 3-like [Oryza sativa (japonica cultivar-group)] (GB:BAD87484.1); contains InterPro domain FF domain (InterPro:IPR002713); contains InterPro domain WW/Rsp5/WWP domain (InterPro:IPR001202)
At1g47560	expressed protein
At1g49520	SWIB complex BAF60b domain-containing protein, contains Pfam profile PF02201: BAF60b domain of the SWIB complex
At1g51720	glutamate dehydrogenase, putative, similar to NADP-specific glutatamate dehydrogenase (NADP-GDH) SP:P28724 (Giardia lamblia (Giardia intestinalis))
At1g52980	GTP-binding family protein, contains Pfam domain, PF01926: GTPase of unknown function
At1g54440	similar to 3`-5` exonuclease domain-containing protein / helicase and RNase D C-terminal domain-containing protein / HRDC domain-containing protein [Arabidopsis thaliana] (TAIR:At5g35910.1); similar to Putative nucleolar protein [Oryza sativa (japonica cultivar-group)] (GB:XP_470252.1); contains InterPro domain HRDC domain (InterPro:IPR002121); contains InterPro domain 3`-5` exonuclease (InterPro…
At1g54720	early-responsive to dehydration protein-related / ERD protein-related, similar to ERD6 protein (Arabidopsis thaliana) GI:3123712
At1g58602	disease resistance protein (CC-NBS-LRR class), putative, similar to diesease resistance protein rpp8 (Arabidopsis thaliana) gi:3901294:gb:AAC78631
At1g63440	copper-exporting ATPase, putative / responsive-to-antagonist 1, putative / copper-transporting ATPase, putative, similar to ATP dependent copper transporter SP:Q9S7J8 (Arabidopsis thaliana)
At1g64050	expressed protein
At1g65080	OXA1 family protein, contains Pfam PF02096: 60Kd inner membrane protein; similar to AtOXA1 (GI:6624207) (Arabidopsis thaliana)
At1g69620	RPL34__60S ribosomal protein L34 (RPL34B), similar to SP:Q42351 from (Arabidopsis thaliana)
At1g70670	caleosin-related family protein, similar to Ca+2-binding EF hand protein GB:AAB71227 (Glycine max); contains Pfam profilePF05042: Caleosin related protein
At1g75280	isoflavone reductase, putative, identical to SP:P52577 Isoflavone reductase homolog P3 (EC 1.3.1.-) {Arabidopsis thaliana}; contains Pfam profile PF02716: isoflavone reductase. Involved in response to oxidative stress.
At2g06990	HEN2__HUA enhancer 2 (HEN2) / DExH-box RNA helicase, putative, nearly identical to HUA enhancer 2 (Arabidopsis thaliana) GI:16024936
At2g13680	CALS5__Responsible for the synthesis of callose deposited at the primary cell wall of meiocytes, tetrads and microspores. Required for exine formation during microgametogenesis and for pollen viability. Highest expression in meiocytes, tetrads, microspores and mature pollen.
At2g20400	myb family transcription factor, contains Pfam profile: PF00249 myb-like DNA-binding domain
At2g20580	RPN1A__Encodes a regulatory subunit of the 26S proteosome complex that is involved in cell cycle progression during embryogenesis.
At2g25350	phox (PX) domain-containing protein, weak similarity to SP:Q9UTK5 Abnormal long morphology protein 1 (Sp8) {Schizosaccharomyces pombe}; contains Pfam profile PF00787: PX domain
At2g27600	AAA-type ATPase family protein / vacuolar sorting protein-related, similar to SP:P46467 SKD1 protein (Vacuolar sorting protein 4b) {Mus musculus}; contains Pfam profiles PF00004: ATPase AAA family, PF04212: MIT domain
At2g29000	leucine-rich repeat family protein / protein kinase family protein, contains Pfam domains PF00560: Leucine Rich Repeat and PF00069: Protein kinase domain
At2g29210	splicing factor PWI domain-containing protein, contains Pfam profile PF01480: PWI domain
At2g29360	tropinone reductase, putative / tropine dehydrogenase, putative, similar to tropinone reductase SP:P50165 from (Datura stramonium)
At2g29890	VLN1_ATVLN1__villin 1 (VLN1), nearly identical to villin 1 (VLN1) (Arabidopsis thaliana) GI:3415113
At2g30940	protein kinase family protein, contains protein kinase domain, Pfam:PF00069
At2g32010	endonuclease/exonuclease/phosphatase family protein, similar to inositol polyphosphate 5-phosphatase I (GI:10444261) and II (GI:10444263) (Arabidopsis thaliana); contains Pfam profile PF03372: Endonuclease/Exonuclease/phosphatase family
At2g32560	F-box family protein, contains Pfam PF00646: F-box domain; similar to SKP1 interacting partner 2 (SKIP2) TIGR_Ath1:At5g67250
At2g35340	RNA helicase, putative, similar to ATP-dependent RNA helicase #3 (Homo sapiens) GI:3107913; contains Pfam profiles PF04408: Helicase associated domain (HA2), PF00271: Helicase conserved C-terminal domain
At2g35670	FIS2_FIE2__transcription factor, putative / fertilization-independent seed 2 protein (FIS2), identical to GB:AF096095
At2g37370	expressed protein
At2g38330	MATE efflux family protein, low similarity to enhanced disease susceptibility 5 (Arabidopsis thaliana) GI:16589070; contains Pfam profile PF01554: Uncharacterized membrane protein family
At2g39460	ATRPL23A_RPL23A__60S ribosomal protein L23A (RPL23aA), identical to GB:AF034694
At2g40030	NRPD1b_DRD3__similar to DNA-directed RNA polymerase alpha subunit family protein [Arabidopsis thaliana] (TAIR:At1g63020.1); similar to similar to DNA-directed RNA polymerase subunit A` [Oryza sativa (japonica cultivar-group)] (GB:NP_914279.1); similar to putative DNA-directed RNA polymerase II largest subunit [Oryza sativa (japonica cultivar-group)] (GB:BAD88247.1); contains InterPro domain RNA p…
At2g41210	phosphatidylinositol-4-phosphate 5-kinase family protein, similar to phosphatidylinositol-4-phosphate 5-kinase AtPIP5K1 (Arabidopsis thaliana) GI:3702691; contains Pfam profiles PF01504: Phosphatidylinositol-4-phosphate 5-Kinase, PF02493: MORN repeat
At2g44190	expressed protein, contains Pfam profile: PF04484 family of unknown function (DUF566)
At2g47500	kinesin motor protein-related
At3g02060	DEAD/DEAH box helicase, putative, similar to C-terminal half of transcription-repair coupling factor (TRCF) GB:Q55750 (Synechocystis PCC6803); contains Pfam profile: helicases conserved C-terminal domain
At3g02680	expressed protein
At3g07060	EMB1974__expressed protein, ; expression supported by MPSS
At3g07630	prephenate dehydratase family protein, similar to P-protein: chorismate mutase, prephenate dehydratase GB:P43900 (Haemophilus influenzae)
At3g10330	transcription initiation factor IIB-2 / general transcription factor TFIIB-2 (TFIIB2), identical to SP:Q9SS44 Transcription initiation factor IIB-2 (General transcription factor TFIIB-2) (AtTFIIB2) {Arabidopsis thaliana}
At3g11860	expressed protein, ; expression supported by MPSS
At3g12110	ACT11__actin 11 (ACT11), identical to SP:P53496 Actin 11 {Arabidopsis thaliana}
At3g13670	protein kinase family protein, contains Pfam domains, PF00069: Protein kinase domain
At3g18520	HDA15__histone deacetylase family protein, similar to SP:P53973 Histone deacetylase HDA1 {Saccharomyces cerevisiae}; contains Pfam profile PF00850: Histone deacetylase family; AT-acceptor splice site at intron 7
At3g18860	transducin family protein / WD-40 repeat family protein, contains seven G-protein beta WD-40 repeats; similar to phospholipase a-2-activating protein SP:P27612 from (Mus musculus)
At3g20120	CYP705A21__cytochrome P450 family protein, contains Pfam profile: PF00067 cytochrome P450
At3g20130	CYP705A22__cytochrome P450 family protein, contains Pfam profile: PF00067 cytochrome P450
At3g20370	meprin and TRAF homology domain-containing protein / MATH domain-containing protein, similar to ubiquitin-specific protease 12 (Arabidopsis thaliana) GI:11993471; contains Pfam profile PF00917: MATH domain
At3g22270	expressed protein
At3g23040	hypothetical protein
At3g28130	nodulin MtN21 family protein, similar to MtN21 GI:2598575 (root nodule development) from (Medicago truncatula)
At3g28730	ATHMG__structure-specific recognition protein 1 / high mobility group protein / HMG protein, nearly identical to SP:Q05153 Structure-specific recognition protein 1 homolog (HMG protein) {Arabidopsis thaliana}; contains Pfam profile PF00505: HMG (high mobility group) box; contains Pfam profile PF03531: Structure-specific recognition protein
At3g46200	ATNUDT9__MutT/nudix family protein, similar to head organizer protein P17F11 GI:17976973 from (Xenopus laevis); contains a NUDIX hydrolase domain IPR000086
At3g46490	oxidoreductase, 2OG-Fe(II) oxygenase family protein, similar to hyoscyamine 6 beta-hydroxylase from Atropa belladonna (GI:4996123) and Hyoscyamus niger (SP:P24397), gibberellin 20-oxidase (GI:9791186); contains PF03171 2OG-Fe(II) oxygenase superfamily domain
At3g48190	ATM_ATATM__ataxia-telangiectasia mutated protein (Atm), identical to ataxia-telangiectasia mutated protein (Atm) (Arabidopsis thaliana) GI:7529272; contains Pfam profile PF00855: PWWP domain; contains GA donor splice site at exon 73
At3g49630	2-oxoacid-dependent oxidase, putative, strong similarity to partial cds of 2-oxoacid-dependent oxidase (din11) from GI:10834554 (Arabidopsis thaliana)
At3g51290	proline-rich family protein
At3g51850	CPK13__calcium-dependent protein kinase, putative / CDPK, putative, similar to calcium-dependent protein kinase (Arabidopsis thaliana) gi:836942:gb:AAA67655; contains protein kinase domain, Pfam:PF00069; contains EF hand domain (calcium-binding EF-hand), Pfam:PF00036, INTERPRO:IPR002048
At3g52080	similar to cation/hydrogen exchanger, putative (CHX15) [Arabidopsis thaliana] (TAIR:At2g13620.1); similar to Na+/H+ antiporter-like protein [Oryza sativa (japonica cultivar-group)] (GB:BAD82290.1); contains InterPro domain Sodium/hydrogen exchanger (InterPro:IPR006153)
At3g52590	EMB2167_UBQ1__ubiquitin extension protein 1 (UBQ1) / 60S ribosomal protein L40 (RPL40B), identical to GI:166929, GI:166930
At3g53630	expressed protein, predicted proteins, Arabidopsis thaliana
At3g56540	serine carboxypeptidase, putative, similar to SP:P52711 Serine carboxypeptidase II-3 precursor (EC 3.4.16.6) {Hordeum vulgare}; contains Pfam profile PF0450 serine carboxypeptidase
At3g58770	expressed protein, ; expression supported by MPSS
At3g60730	pectinesterase family protein, contains Pfam profile: PF01095 pectinesterase
At3g61610	aldose 1-epimerase family protein, similar to apospory-associated protein C; APOC (Chlamydomonas reinhardtii) GI:6970044; contains Pfam profile PF01263: Aldose 1-epimerase
At3g61850	DAG1__Dof zinc finger protein DAG1 / Dof affecting germination 1 (DAG1) / transcription factor BBFa (BBFA), identical to SP:Q43385 DOF zinc finger protein DAG1 (Dof affecting germination 1) (Transcription factor BBFa) (AtBBFa) (rolB domain B factor a) {Arabidopsis thaliana}
At4g02060	PRL_MCM7__prolifera protein (PRL) / DNA replication licensing factor Mcm7 (MCM7), identical to DNA replication licensing factor Mcm7 SP:P43299 PROLIFERA protein {Arabidopsis thaliana}; contains Pfam profile PF00493: MCM2/3/5 family
At4g02110	BRCT domain-containing protein, contains Pfam domain, PF00533: BRCA1 C Terminus (BRCT) domain
At4g02700	AST77_SULTR3;2__sulfate transporter, identical to sulfate transporter (Arabidopsis thaliana) GI:2130944
At4g04180	AAA-type ATPase family protein, contains Pfam domain, PF00004: ATPase, AAA family
At4g15215	ABC transporter family protein, similar to PDR5-like ABC transporter (Spirodela polyrhiza) GI:1514643; contains Pfam profile PF00005: ABC transporter
At4g16530	expressed protein, contains Pfam profile PF04510: Family of unknown function (DUF577)
At4g17615	CBL1_ATCBL1__calcineurin B-like protein 1 (CBL1), identical to calcineurin B-like protein 1 (GI:3309082) (Arabidopsis thaliana)
At4g19960	potassium transporter family protein, similar to potassium transporter (Arabidopsis thaliana) gi:2654088:gb:AAB87687; KUP/HAK/KT Transporter family member, PMID:11500563; contains Pfam profile PF02705: K+ potassium transporter
At4g20700	hypothetical protein
At4g21070	ATBRCA1__similar to zinc finger (C3HC4-type RING finger) family protein / BRCT domain-containing protein [Arabidopsis thaliana] (TAIR:At1g04020.2); similar to putative BRCT domain-containing protein [Oryza sativa (japonica cultivar-group)] (GB:AAV59289.1); contains InterPro domain BRCT (InterPro:IPR001357); contains InterPro domain Zn-finger, RING (InterPro:IPR001841)
At4g21600	bifunctional nuclease, putative, similar to bifunctional nuclease (Zinnia elegans) gi:4099833:gb:AAD00694
At4g23000	calcineurin-like phosphoesterase family protein, contains Pfam profile: PF00149 calcineurin-like phosphoesterase
At4g26450	expressed protein
At4g27760	FEY_FEY3__similar to oxidoreductase, putative [Arabidopsis thaliana] (TAIR:At5g53090.1); similar to forever young oxidoreductase [Solanum bulbocastanum] (GB:AAL60069.1); contains InterPro domain Glucose/ribitol dehydrogenase (InterPro:IPR002347); contains InterPro domain Short-chain dehydrogenase/reductase SDR (InterPro:IPR002198)
At4g31350	expressed protein, contains Pfam profile PF03267: Arabidopsis protein of unknown function, DUF266
At4g31490	coatomer beta subunit, putative / beta-coat protein, putative / beta-COP, putative, similar to Coatomer beta subunit (Beta-coat protein) (Beta-COP) from {Rattus norvegicus} SP:P23514, {Mus musculus} SP:Q9JIF7, {Homo sapiens} SP:P53618; contains Pfam profile: PF01602 Adaptin N terminal region
At4g33620	Ulp1 protease family protein, low similarity to SP:Q9BQF6 SUMO-1-specific protease 2 (EC 3.4.22.-) (Sentrin-specific protease SENP7) {Homo sapiens}; contains Pfam profile PF02902: Ulp1 protease family, C-terminal catalytic domain
At5g03330	OTU-like cysteine protease family protein, contains Pfam profile PF02338: OTU-like cysteine protease
At5g03460	expressed protein
At5g03660	expressed protein, low similarity to outer surface protein F (Borrelia burgdorferi) GI:466482; contains Pfam profile PF04949: Family of unknown function (DUF662)
At5g03670	expressed protein
At5g05310	expressed protein
At5g06120	Ran-binding protein, putative, similar to SP:Q9UIA9 Ran-binding protein 16 {Homo sapiens}; contains Pfam profile PF03810: Importin-beta N-terminal domain
At5g06350	expressed protein
At5g07760	formin homology 2 domain-containing protein / FH2 domain-containing protein, contains formin homology 2 domain, Pfam:PF02181
At5g08600	U3 ribonucleoprotein (Utp) family protein, contains Pfam profile: PF04615 Utp14 protein
At5g09400	KUP7__potassium transporter family protein, similar to K+ transporter HAK5 (Arabidopsis thaliana) GI:7108597; contains Pfam profile PF02705: K+ potassium transporter; KUP/HAK/KT Transporter family member, PMID:11500563; Note: possible sequencing error causes a frameshift in the 4th exon:15810448:gb:AY056263
At5g09860	nuclear matrix protein-related, low similarity to nuclear matrix protein p84 (Homo sapiens) GI:550058
At5g09960	expressed protein, similar to unknown protein (emb:CAB61744.1)
At5g11350	endonuclease/exonuclease/phosphatase family protein, contains Pfam profile PF03372: Endonuclease/Exonuclease/phosphatase family
At5g12220	las1-like family protein, similar to Las1p (Saccharomyces cerevisiae) GI:495504; contains Pfam profile PF04031: Las1-like
At5g13160	PBS1__protein kinase family protein, contains protein kinase domain, Pfam:PF00069
At5g14140	zinc finger (C2H2 type) family protein, contains Pfam profile: PF00096 zinc finger, C2H2 type
At5g16240	acyl-(acyl-carrier-protein) desaturase, putative / stearoyl-ACP desaturase, putative, similar to Acyl-(acyl-carrier protein) desaturase from Sesamum indicum GI:575942, Cucumis sativus SP:P32061, Ricinus communis SP:P22337; contains Pfam profile PF03405 Fatty acid desaturase
At5g19830	similar to peptidyl-tRNA hydrolase family protein [Arabidopsis thaliana] (TAIR:At5g16140.1); similar to CRS2 [Zea mays] (GB:AAF27939.1); similar to A Chain A, Crystal Structure Of The Chloroplast Group Ii Intron Splicing Factor Crs2 (GB:1RYB); contains InterPro domain Peptidyl-tRNA hydrolase (InterPro:IPR001328)
At5g20930	TSL__protein kinase, putative, nearly identical to protein kinase tousled gi:433052:gb:AAA32874
At5g22600	expressed protein, ; expression supported by MPSS
At5g24790	expressed protein, contains Pfam profile PF04654: Protein of unknown function, DUF599
At5g25560	zinc finger (C3HC4-type RING finger) family protein, contains Pfam domain PF00097: Zinc finger, C3HC4 type (RING finger)
At5g27620	CYCH;1__cyclin family protein, similar to SP:P51946 Cyclin H (MO15-associated protein) {Homo sapiens}; contains Pfam profile PF00134: Cyclin, N-terminal domain
At5g33898	hypothetical protein
At5g35410	SOS2_CIPK24__CBL-interacting protein kinase 24 (CIPK24) / serine/threonine protein kinase (SOS2), identical to CBL-interacting protein kinase 24 (Arabidopsis thaliana) GP:14701910:gb:AAK72257, serine/threonine protein kinase SOS2 (Arabidopsis thaliana) GI:7453645
At5g38290	peptidyl-tRNA hydrolase family protein, contains Pfam profile PF01195: peptidyl-tRNA hydrolase
At5g41010	DNA-directed RNA polymerases I, II, and III 7 kDa subunit, putative, similar to SP:P53803 DNA-directed RNA polymerases I, II, and III 7.0 kDa polypeptide (EC 2.7.7.6) (ABC10-alpha) (RPB7.0) (RPB10alpha) {Homo sapiens}; contains Pfam profile PF03604: DNA directed RNA polymerase, 7 kDa subunit
At5g44760	C2 domain-containing protein, contains INTERPRO:IPR000008 C2 domain
At5g49520	WRKY48_ATWRKY48__WRKY family transcription factor, contains Pfam profile: PF03106 WRKY DNA -binding domain
At5g51130	expressed protein, contains similarity to unknown protein (pir::T26512)
At5g54760	eukaryotic translation initiation factor SUI1, putative, similar to SP:P32911 Protein translation factor SUI1 {Saccharomyces cerevisiae}; contains Pfam profile PF01253: Translation initiation factor SUI1
At5g55990	CBL2_ATCBL2__calcineurin B-like protein 2 (CBL2), identical to calcineurin B-like protein 2 GI:3309084 from (Arabidopsis thaliana)
At5g59660	leucine-rich repeat protein kinase, putative, similar to light repressible receptor protein kinase (Arabidopsis thaliana) gi:1321686:emb:CAA66376; contains leucine rich repeat (LRR) domains, Pfam:PF00560; contains protein kinase domain, Pfam:PF00069
At5g60040	NRPC1__DNA-directed RNA polymerase, putative, similar to SP:P04051 DNA-directed RNA polymerase III largest subunit (EC 2.7.7.6) {Saccharomyces cerevisiae}; contains InterPro accession IPR000722: RNA polymerase, alpha subunit
At5g60770	ATNRT2.4__high-affinity nitrate transporter, putative, strong similarity to trans-membrane nitrate transporter protein AtNRT2:1 (Arabidopsis thaliana) GI:3747058, high-affinity nitrate transporter ACH1 (Arabidopsis thaliana) GI:3608362
At5g61865	expressed protein
At5g67170	SEC-C motif-containing protein / OTU-like cysteine protease family protein, contains Pfam profiles PF02338: OTU-like cysteine protease, PF02810: SEC-C motif

## Sheet: Table S6 NATs
AGI	Features	Strand	locus_type	anno	pseudo
AT1G01240	3	Watson	protein_coding	tu
AT1G01350	2	Watson	protein_coding	tu
AT1G01710	2	Watson	protein_coding	tu
AT1G02065	2	Watson	protein_coding	tu
AT1G02150	3	Watson	protein_coding	tu
AT1G02300	2	Watson	protein_coding	tu
AT1G02860	3	Watson	protein_coding	tu
AT1G03070	4	Watson	protein_coding	tu
AT1G03210	3	Watson	protein_coding	tu
AT1G03270	2	Watson	protein_coding	tu
AT1G03630	2	Watson	protein_coding	tu
AT1G04020	2	Watson	protein_coding	tu
AT1G04130	2	Watson	protein_coding	tu
AT1G04160	4	Watson	protein_coding	tu
AT1G04690	6	Watson	protein_coding	tu
AT1G04810	2	Watson	protein_coding	tu
AT1G05000	5	Watson	protein_coding	tu
AT1G05800	4	Watson	protein_coding	tu
AT1G06290	2	Watson	protein_coding	tu
AT1G06450	6	Watson	protein_coding	tu
AT1G06510	4	Watson	protein_coding	tu
AT1G06670	5	Watson	protein_coding	tu
AT1G06910	4	Watson	protein_coding	tu
AT1G07010	2	Watson	protein_coding	tu
AT1G07180	3	Watson	protein_coding	tu
AT1G07320	2	Watson	protein_coding	tu
AT1G07890	2	Watson	protein_coding	tu
AT1G08520	2	Watson	protein_coding	tu
AT1G09770	3	Watson	protein_coding	tu
AT1G10130	2	Watson	protein_coding	tu
AT1G10270	2	Watson	protein_coding	tu
AT1G10290	2	Watson	protein_coding	tu
AT1G10450	4	Watson	protein_coding	tu
AT1G11130	6	Watson	protein_coding	tu
AT1G11790	6	Watson	protein_coding	tu
AT1G12580	3	Watson	protein_coding	tu
AT1G13270	6	Watson	protein_coding	tu
AT1G13920	4	Watson	protein_coding	tu
AT1G13930	3	Watson	protein_coding	tu
AT1G14280	10	Watson	protein_coding	tu
AT1G14700	4	Watson	protein_coding	tu
AT1G14920	3	Watson	protein_coding	tu
AT1G15110	5	Watson	protein_coding	tu
AT1G15410	6	Watson	protein_coding	tu
AT1G15540	5	Watson	protein_coding	tu
AT1G16560	2	Watson	protein_coding	tu
AT1G17040	6	Watson	protein_coding	tu
AT1G17050	11	Watson	protein_coding	tu
AT1G17100	9	Watson	protein_coding	tu
AT1G17290	2	Watson	protein_coding	tu
AT1G17745	2	Watson	protein_coding	tu
AT1G18080	2	Watson	protein_coding	tu
AT1G18460	3	Watson	protein_coding	tu
AT1G18620	3	Watson	protein_coding	tu
AT1G20020	8	Watson	protein_coding	tu
AT1G20130	3	Watson	protein_coding	tu
AT1G20620	18	Watson	protein_coding	tu
AT1G20693	3	Watson	protein_coding	tu
AT1G21410	2	Watson	protein_coding	tu
AT1G21680	3	Watson	protein_coding	tu
AT1G22280	4	Watson	protein_coding	tu
AT1G22610	6	Watson	protein_coding	tu
AT1G22770	3	Watson	protein_coding	tu
AT1G22930	4	Watson	protein_coding	tu
AT1G23050	9	Watson	protein_coding	tu
AT1G23190	2	Watson	protein_coding	tu
AT1G23760	4	Watson	protein_coding	tu
AT1G24560	2	Watson	protein_coding	tu
AT1G25270	2	Watson	protein_coding	tu
AT1G25480	3	Watson	protein_coding	tu
AT1G26560	2	Watson	protein_coding	tu
AT1G26630	3	Watson	protein_coding	tu
AT1G26750	4	Watson	protein_coding	tu
AT1G26830	2	Watson	protein_coding	tu
AT1G29990	2	Watson	protein_coding	tu
AT1G30610	3	Watson	protein_coding	tu
AT1G31150	2	Watson	protein_coding	tu
AT1G31690	2	Watson	protein_coding	tu
AT1G32060	11	Watson	protein_coding	tu
AT1G32230	4	Watson	protein_coding	tu
AT1G32375	2	Watson	protein_coding	tu
AT1G32740	5	Watson	protein_coding	tu
AT1G33220	5	Watson	protein_coding	tu
AT1G33610	2	Watson	protein_coding	tu
AT1G33790	2	Watson	protein_coding	tu
AT1G34650	2	Watson	protein_coding	tu
AT1G35720	3	Watson	protein_coding	tu
AT1G43670	6	Watson	protein_coding	tu
AT1G44575	6	Watson	protein_coding	tu
AT1G46984	5	Watson	protein_coding	tu
AT1G47810	3	Watson	protein_coding	tu
AT1G48330	3	Watson	protein_coding	tu
AT1G48880	3	Watson	protein_coding	tu
AT1G48920	6	Watson	protein_coding	tu
AT1G49380	6	Watson	protein_coding	tu
AT1G49720	8	Watson	protein_coding	tu
AT1G49975	4	Watson	protein_coding	tu
AT1G51610	5	Watson	protein_coding	tu
AT1G52420	5	Watson	protein_coding	tu
AT1G52530	4	Watson	protein_coding	tu
AT1G52618	7	Watson	protein_coding	tu
AT1G53165	2	Watson	protein_coding	tu
AT1G53350	3	Watson	protein_coding	tu
AT1G54300	2	Watson	protein_coding	tu
AT1G55000	2	Watson	protein_coding	tu
AT1G56220	7	Watson	protein_coding	tu
AT1G57620	4	Watson	protein_coding	tu
AT1G58170	2	Watson	protein_coding	tu
AT1G58190	3	Watson	protein_coding	tu
AT1G59740	7	Watson	protein_coding	tu
AT1G59790	2	Watson	protein_coding	tu
AT1G61030	2	Watson	protein_coding	tu
AT1G61150	4	Watson	protein_coding	tu
AT1G61520	3	Watson	protein_coding	tu
AT1G62570	3	Watson	protein_coding	tu
AT1G64060	2	Watson	protein_coding	tu
AT1G64300	3	Watson	protein_coding	tu
AT1G64370	8	Watson	protein_coding	tu
AT1G64500	16	Watson	protein_coding	tu
AT1G64550	3	Watson	protein_coding	tu
AT1G64860	3	Watson	protein_coding	tu
AT1G65140	3	Watson	protein_coding	tu
AT1G66230	3	Watson	protein_coding	tu
AT1G66250	2	Watson	protein_coding	tu
AT1G66760	3	Watson	protein_coding	tu
AT1G67060	2	Watson	protein_coding	tu
AT1G67420	4	Watson	protein_coding	tu
AT1G67550	3	Watson	protein_coding	tu
AT1G67700	3	Watson	protein_coding	tu
AT1G67900	7	Watson	protein_coding	tu
AT1G68110	5	Watson	protein_coding	tu
AT1G68130	3	Watson	protein_coding	tu
AT1G68190	2	Watson	protein_coding	tu
AT1G68310	2	Watson	protein_coding	tu
AT1G68440	9	Watson	protein_coding	tu
AT1G68890	4	Watson	protein_coding	tu
AT1G69160	4	Watson	protein_coding	tu
AT1G69250	2	Watson	protein_coding	tu
AT1G69260	2	Watson	protein_coding	tu
AT1G69325	2	Watson	protein_coding	tu
AT1G70820	19	Watson	protein_coding	tu
AT1G70940	5	Watson	protein_coding	tu
AT1G71220	3	Watson	protein_coding	tu
AT1G71240	4	Watson	protein_coding	tu
AT1G71697	5	Watson	protein_coding	tu
AT1G71820	2	Watson	protein_coding	tu
AT1G72210	4	Watson	protein_coding	tu
AT1G72630	4	Watson	protein_coding	tu
AT1G72710	3	Watson	protein_coding	tu
AT1G72770	5	Watson	protein_coding	tu
AT1G73870	14	Watson	protein_coding	tu
AT1G73880	2	Watson	protein_coding	tu
AT1G73920	7	Watson	protein_coding	tu
AT1G74450	2	Watson	protein_coding	tu
AT1G74470	18	Watson	protein_coding	tu
AT1G76900	4	Watson	protein_coding	tu
AT1G76990	4	Watson	protein_coding	tu
AT1G77220	5	Watson	protein_coding	tu
AT1G78080	3	Watson	protein_coding	tu
AT1G78570	2	Watson	protein_coding	tu
AT1G78700	2	Watson	protein_coding	tu
AT1G78900	2	Watson	protein_coding	tu
AT1G79270	8	Watson	protein_coding	tu
AT1G79840	2	Watson	protein_coding	tu
AT1G80440	19	Watson	protein_coding	tu
AT2G01150	4	Watson	protein_coding	tu
AT2G01200	4	Watson	protein_coding	tu
AT2G01810	5	Watson	protein_coding	tu
AT2G03070	2	Watson	protein_coding	tu
AT2G03520	4	Watson	protein_coding	tu
AT2G03530	5	Watson	protein_coding	tu
AT2G13430	3	Watson	protein_coding	tu
AT2G14050	4	Watson	protein_coding	tu
AT2G15960	4	Watson	protein_coding	tu
AT2G16365	9	Watson	protein_coding	tu
AT2G16600	7	Watson	protein_coding	tu
AT2G17265	2	Watson	protein_coding	tu
AT2G17410	11	Watson	protein_coding	tu
AT2G17920	2	Watson	protein_coding	tu
AT2G19940	2	Watson	protein_coding	tu
AT2G20320	5	Watson	protein_coding	tu
AT2G20860	2	Watson	protein_coding	tu
AT2G20960	2	Watson	protein_coding	tu
AT2G21320	5	Watson	protein_coding	tu
AT2G21470	5	Watson	protein_coding	tu
AT2G22450	6	Watson	protein_coding	tu
AT2G22750	2	Watson	protein_coding	tu
AT2G22980	3	Watson	protein_coding	tu
AT2G23000	4	Watson	protein_coding	tu
AT2G23420	3	Watson	protein_coding	tu
AT2G23890	2	Watson	protein_coding	tu
AT2G24010	2	Watson	protein_coding	tu
AT2G25625	6	Watson	protein_coding	tu
AT2G25950	2	Watson	protein_coding	tu
AT2G26500	7	Watson	protein_coding	tu
AT2G26695	7	Watson	protein_coding	tu
AT2G26710	5	Watson	protein_coding	tu
AT2G26920	2	Watson	protein_coding	tu
AT2G26975	3	Watson	protein_coding	tu
AT2G27550	2	Watson	protein_coding	tu
AT2G28200	6	Watson	protein_coding	tu
AT2G28305	4	Watson	protein_coding	tu
AT2G28600	3	Watson	protein_coding	tu
AT2G28840	7	Watson	protein_coding	tu
AT2G29310	4	Watson	protein_coding	tu
AT2G29525	3	Watson	protein_coding	tu
AT2G29630	14	Watson	protein_coding	tu
AT2G30040	3	Watson	protein_coding	tu
AT2G30100	9	Watson	protein_coding	tu
AT2G30950	3	Watson	protein_coding	tu
AT2G31340	2	Watson	protein_coding	tu
AT2G31380	3	Watson	protein_coding	tu
AT2G31530	3	Watson	protein_coding	tu
AT2G31560	2	Watson	protein_coding	tu
AT2G31750	4	Watson	protein_coding	tu
AT2G31780	3	Watson	protein_coding	tu
AT2G32150	8	Watson	protein_coding	tu
AT2G32730	4	Watson	protein_coding	tu
AT2G33840	5	Watson	protein_coding	tu
AT2G34430	7	Watson	protein_coding	tu
AT2G34560	4	Watson	protein_coding	tu
AT2G34630	3	Watson	protein_coding	tu
AT2G34740	4	Watson	protein_coding	tu
AT2G35170	3	Watson	protein_coding	tu
AT2G35260	2	Watson	protein_coding	tu
AT2G35660	2	Watson	protein_coding	tu
AT2G36010	2	Watson	protein_coding	tu
AT2G36295	2	Watson	protein_coding	tu
AT2G36650	2	Watson	protein_coding	tu
AT2G36970	2	Watson	protein_coding	tu
AT2G37030	3	Watson	protein_coding	tu
AT2G37110	5	Watson	protein_coding	tu
AT2G38040	7	Watson	protein_coding	tu
AT2G38230	2	Watson	protein_coding	tu
AT2G39420	2	Watson	protein_coding	tu
AT2G39460	4	Watson	protein_coding	tu
AT2G39890	2	Watson	protein_coding	tu
AT2G40400	4	Watson	protein_coding	tu
AT2G40840	6	Watson	protein_coding	tu
AT2G40880	2	Watson	protein_coding	tu
AT2G41430	13	Watson	protein_coding	tu
AT2G41590	2	Watson	protein_coding	tu
AT2G42090	2	Watson	protein_coding	tu
AT2G42150	2	Watson	protein_coding	tu
AT2G42750	4	Watson	protein_coding	tu
AT2G43010	21	Watson	protein_coding	tu
AT2G43030	8	Watson	protein_coding	tu
AT2G43100	4	Watson	protein_coding	tu
AT2G43120	2	Watson	protein_coding	tu
AT2G43530	3	Watson	protein_coding	tu
AT2G44050	3	Watson	protein_coding	tu
AT2G44160	3	Watson	protein_coding	tu
AT2G44470	3	Watson	protein_coding	tu
AT2G44530	4	Watson	protein_coding	tu
AT2G45010	3	Watson	protein_coding	tu
AT2G45740	7	Watson	protein_coding	tu
AT2G46735	2	Watson	protein_coding	tu
AT2G46790	3	Watson	protein_coding	tu
AT2G46830	27	Watson	protein_coding	tu
AT2G47210	2	Watson	protein_coding	tu
AT2G47450	3	Watson	protein_coding	tu
AT2G47550	2	Watson	protein_coding	tu
AT2G47590	2	Watson	protein_coding	tu
AT2G47860	2	Watson	protein_coding	tu
AT2G47980	4	Watson	protein_coding	tu
AT3G01050	2	Watson	protein_coding	tu
AT3G01370	2	Watson	protein_coding	tu
AT3G01760	3	Watson	protein_coding	tu
AT3G01780	2	Watson	protein_coding	tu
AT3G01920	2	Watson	protein_coding	tu
AT3G02060	5	Watson	protein_coding	tu
AT3G02470	11	Watson	protein_coding	tu
AT3G02875	3	Watson	protein_coding	tu
AT3G03140	5	Watson	protein_coding	tu
AT3G03160	3	Watson	protein_coding	tu
AT3G04130	2	Watson	protein_coding	tu
AT3G04550	2	Watson	protein_coding	tu
AT3G04910	6	Watson	protein_coding	tu
AT3G04920	2	Watson	protein_coding	tu
AT3G05150	2	Watson	protein_coding	tu
AT3G05200	4	Watson	protein_coding	tu
AT3G05710	2	Watson	protein_coding	tu
AT3G07360	6	Watson	protein_coding	tu
AT3G07390	5	Watson	protein_coding	tu
AT3G07880	2	Watson	protein_coding	tu
AT3G08940	15	Watson	protein_coding	tu
AT3G09450	5	Watson	protein_coding	tu
AT3G09590	2	Watson	protein_coding	tu
AT3G09600	11	Watson	protein_coding	tu
AT3G09900	2	Watson	protein_coding	tu
AT3G09922	4	Watson	protein_coding	tu
AT3G10420	8	Watson	protein_coding	tu
AT3G10500	4	Watson	protein_coding	tu
AT3G10570	2	Watson	protein_coding	tu
AT3G10985	3	Watson	protein_coding	tu
AT3G11110	6	Watson	protein_coding	tu
AT3G11890	7	Watson	protein_coding	tu
AT3G12010	2	Watson	protein_coding	tu
AT3G12320	6	Watson	protein_coding	tu
AT3G12810	7	Watson	protein_coding	tu
AT3G12860	2	Watson	protein_coding	tu
AT3G13060	10	Watson	protein_coding	tu
AT3G13062	7	Watson	protein_coding	tu
AT3G13600	2	Watson	protein_coding	tu
AT3G13820	2	Watson	protein_coding	tu
AT3G14220	4	Watson	protein_coding	tu
AT3G14930	8	Watson	protein_coding	tu
AT3G14990	4	Watson	protein_coding	tu
AT3G15030	2	Watson	protein_coding	tu
AT3G15450	6	Watson	protein_coding	tu
AT3G15850	5	Watson	protein_coding	tu
AT3G16130	6	Watson	protein_coding	tu
AT3G16350	2	Watson	protein_coding	tu
AT3G16370	5	Watson	protein_coding	tu
AT3G16450	8	Watson	protein_coding	tu
AT3G16460	8	Watson	protein_coding	tu
AT3G16800	2	Watson	protein_coding	tu
AT3G17160	4	Watson	protein_coding	tu
AT3G17609	6	Watson	protein_coding	tu
AT3G17611	2	Watson	protein_coding	tu
AT3G17790	2	Watson	protein_coding	tu
AT3G17920	2	Watson	protein_coding	tu
AT3G18060	8	Watson	protein_coding	tu
AT3G18080	3	Watson	protein_coding	tu
AT3G18160	5	Watson	protein_coding	tu
AT3G18860	4	Watson	protein_coding	tu
AT3G18980	3	Watson	protein_coding	tu
AT3G19240	6	Watson	protein_coding	tu
AT3G19410	2	Watson	protein_coding	tu
AT3G19420	4	Watson	protein_coding	tu
AT3G19680	3	Watson	protein_coding	tu
AT3G19910	2	Watson	protein_coding	tu
AT3G20170	4	Watson	protein_coding	tu
AT3G20810	3	Watson	protein_coding	tu
AT3G21100	5	Watson	protein_coding	tu
AT3G21560	6	Watson	protein_coding	tu
AT3G22440	2	Watson	protein_coding	tu
AT3G23750	3	Watson	protein_coding	tu
AT3G23920	9	Watson	protein_coding	tu
AT3G25060	3	Watson	protein_coding	tu
AT3G25140	5	Watson	protein_coding	tu
AT3G26370	3	Watson	protein_coding	tu
AT3G26380	4	Watson	protein_coding	tu
AT3G26470	2	Watson	protein_coding	tu
AT3G26580	9	Watson	protein_coding	tu
AT3G26650	2	Watson	protein_coding	tu
AT3G26730	3	Watson	protein_coding	tu
AT3G26740	6	Watson	protein_coding	tu
AT3G27325	5	Watson	protein_coding	tu
AT3G27350	5	Watson	protein_coding	tu
AT3G28270	2	Watson	protein_coding	tu
AT3G28770	2	Watson	protein_coding	tu
AT3G29320	8	Watson	protein_coding	tu
AT3G33494	3	Watson	protein_coding	tu
AT3G42070	2	Watson	protein_coding	tu
AT3G44330	4	Watson	protein_coding	tu
AT3G44530	4	Watson	protein_coding	tu
AT3G44550	3	Watson	protein_coding	tu
AT3G44720	2	Watson	protein_coding	tu
AT3G45140	8	Watson	protein_coding	tu
AT3G45780	5	Watson	protein_coding	tu
AT3G46110	2	Watson	protein_coding	tu
AT3G46780	14	Watson	protein_coding	tu
AT3G46930	2	Watson	protein_coding	tu
AT3G47060	3	Watson	protein_coding	tu
AT3G47520	2	Watson	protein_coding	tu
AT3G47740	4	Watson	protein_coding	tu
AT3G47790	4	Watson	protein_coding	tu
AT3G48160	3	Watson	protein_coding	tu
AT3G48500	4	Watson	protein_coding	tu
AT3G48530	4	Watson	protein_coding	tu
AT3G50590	2	Watson	protein_coding	tu
AT3G50700	4	Watson	protein_coding	tu
AT3G51240	11	Watson	protein_coding	tu
AT3G51370	4	Watson	protein_coding	tu
AT3G51460	2	Watson	protein_coding	tu
AT3G52140	7	Watson	protein_coding	tu
AT3G52430	10	Watson	protein_coding	tu
AT3G52460	4	Watson	protein_coding	tu
AT3G52840	2	Watson	protein_coding	tu
AT3G53800	11	Watson	protein_coding	tu
AT3G54010	2	Watson	protein_coding	tu
AT3G54050	4	Watson	protein_coding	tu
AT3G54510	7	Watson	protein_coding	tu
AT3G55450	2	Watson	protein_coding	tu
AT3G55630	3	Watson	protein_coding	tu
AT3G56570	2	Watson	protein_coding	tu
AT3G56720	8	Watson	protein_coding	tu
AT3G56940	15	Watson	protein_coding	tu
AT3G57040	2	Watson	protein_coding	tu
AT3G59080	3	Watson	protein_coding	tu
AT3G59220	2	Watson	protein_coding	tu
AT3G59290	3	Watson	protein_coding	tu
AT3G59410	3	Watson	protein_coding	tu
AT3G59780	4	Watson	protein_coding	tu
AT3G59940	8	Watson	protein_coding	tu
AT3G59960	2	Watson	protein_coding	tu
AT3G60310	3	Watson	protein_coding	tu
AT3G60750	2	Watson	protein_coding	tu
AT3G61580	11	Watson	protein_coding	tu
AT3G62410	2	Watson	protein_coding	tu
AT3G62550	2	Watson	protein_coding	tu
AT3G62750	2	Watson	protein_coding	tu
AT4G00050	2	Watson	protein_coding	tu
AT4G00160	2	Watson	protein_coding	tu
AT4G00710	3	Watson	protein_coding	tu
AT4G01720	2	Watson	protein_coding	tu
AT4G02370	3	Watson	protein_coding	tu
AT4G02650	5	Watson	protein_coding	tu
AT4G02900	2	Watson	protein_coding	tu
AT4G02920	6	Watson	protein_coding	tu
AT4G03100	2	Watson	protein_coding	tu
AT4G03140	9	Watson	protein_coding	tu
AT4G03280	8	Watson	protein_coding	tu
AT4G03500	6	Watson	protein_coding	tu
AT4G03580	3	Watson	protein_coding	tu
AT4G04040	3	Watson	protein_coding	tu
AT4G04190	5	Watson	protein_coding	tu
AT4G04320	3	Watson	protein_coding	tu
AT4G08180	2	Watson	protein_coding	tu
AT4G08920	3	Watson	protein_coding	tu
AT4G08930	4	Watson	protein_coding	tu
AT4G09020	4	Watson	protein_coding	tu
AT4G09300	3	Watson	protein_coding	tu
AT4G09820	4	Watson	protein_coding	tu
AT4G09970	6	Watson	protein_coding	tu
AT4G10640	3	Watson	protein_coding	tu
AT4G11175	2	Watson	protein_coding	tu
AT4G12690	5	Watson	protein_coding	tu
AT4G13020	2	Watson	protein_coding	tu
AT4G14270	11	Watson	protein_coding	tu
AT4G14760	2	Watson	protein_coding	tu
AT4G14780	2	Watson	protein_coding	tu
AT4G15180	3	Watson	protein_coding	tu
AT4G15560	2	Watson	protein_coding	tu
AT4G16190	10	Watson	protein_coding	tu
AT4G16670	9	Watson	protein_coding	tu
AT4G16990	10	Watson	protein_coding	tu
AT4G17540	4	Watson	protein_coding	tu
AT4G17650	5	Watson	protein_coding	tu
AT4G17770	2	Watson	protein_coding	tu
AT4G18240	6	Watson	protein_coding	tu
AT4G18930	4	Watson	protein_coding	tu
AT4G19170	13	Watson	protein_coding	tu
AT4G19510	6	Watson	protein_coding	tu
AT4G19530	4	Watson	protein_coding	tu
AT4G20260	2	Watson	protein_coding	tu
AT4G20320	2	Watson	protein_coding	tu
AT4G20360	15	Watson	protein_coding	tu
AT4G21280	2	Watson	protein_coding	tu
AT4G21540	2	Watson	protein_coding	tu
AT4G21880	2	Watson	protein_coding	tu
AT4G22060	3	Watson	protein_coding	tu
AT4G22890	3	Watson	protein_coding	tu
AT4G23500	2	Watson	protein_coding	tu
AT4G23800	3	Watson	protein_coding	tu
AT4G23940	2	Watson	protein_coding	tu
AT4G24000	6	Watson	protein_coding	tu
AT4G24800	2	Watson	protein_coding	tu
AT4G25080	7	Watson	protein_coding	tu
AT4G25120	3	Watson	protein_coding	tu
AT4G25230	2	Watson	protein_coding	tu
AT4G26010	2	Watson	protein_coding	tu
AT4G26380	2	Watson	protein_coding	tu
AT4G26530	7	Watson	protein_coding	tu
AT4G26900	2	Watson	protein_coding	tu
AT4G27310	3	Watson	protein_coding	tu
AT4G27430	2	Watson	protein_coding	tu
AT4G27440	11	Watson	protein_coding	tu
AT4G27850	2	Watson	protein_coding	tu
AT4G28880	2	Watson	protein_coding	tu
AT4G29020	2	Watson	protein_coding	tu
AT4G29170	2	Watson	protein_coding	tu
AT4G29540	2	Watson	protein_coding	tu
AT4G29950	2	Watson	protein_coding	tu
AT4G30650	9	Watson	protein_coding	tu
AT4G30960	14	Watson	protein_coding	tu
AT4G31570	8	Watson	protein_coding	tu
AT4G32175	2	Watson	protein_coding	tu
AT4G32190	3	Watson	protein_coding	tu
AT4G32300	4	Watson	protein_coding	tu
AT4G32590	2	Watson	protein_coding	tu
AT4G32770	5	Watson	protein_coding	tu
AT4G33080	5	Watson	protein_coding	tu
AT4G33560	5	Watson	protein_coding	tu
AT4G34000	8	Watson	protein_coding	tu
AT4G34110	4	Watson	protein_coding	tu
AT4G34670	3	Watson	protein_coding	tu
AT4G34850	4	Watson	protein_coding	tu
AT4G35770	11	Watson	protein_coding	tu
AT4G36210	4	Watson	protein_coding	tu
AT4G36400	2	Watson	protein_coding	tu
AT4G36920	3	Watson	protein_coding	tu
AT4G37300	2	Watson	protein_coding	tu
AT4G37760	9	Watson	protein_coding	tu
AT4G38620	3	Watson	protein_coding	tu
AT4G38860	3	Watson	protein_coding	tu
AT4G38960	3	Watson	protein_coding	tu
AT4G39050	2	Watson	protein_coding	tu
AT4G39270	2	Watson	protein_coding	tu
AT4G39440	3	Watson	protein_coding	tu
AT4G39450	8	Watson	protein_coding	tu
AT5G01290	2	Watson	protein_coding	tu
AT5G01800	3	Watson	protein_coding	tu
AT5G01810	4	Watson	protein_coding	tu
AT5G01830	2	Watson	protein_coding	tu
AT5G02160	12	Watson	protein_coding	tu
AT5G02840	3	Watson	protein_coding	tu
AT5G02920	3	Watson	protein_coding	tu
AT5G03120	2	Watson	protein_coding	tu
AT5G04190	6	Watson	protein_coding	tu
AT5G04200	4	Watson	protein_coding	tu
AT5G04320	3	Watson	protein_coding	tu
AT5G05560	2	Watson	protein_coding	tu
AT5G06980	8	Watson	protein_coding	tu
AT5G08020	4	Watson	protein_coding	tu
AT5G09410	2	Watson	protein_coding	tu
AT5G10580	3	Watson	protein_coding	tu
AT5G10720	3	Watson	protein_coding	tu
AT5G11240	3	Watson	protein_coding	tu
AT5G11310	3	Watson	protein_coding	tu
AT5G11420	9	Watson	protein_coding	tu
AT5G11500	4	Watson	protein_coding	tu
AT5G11740	5	Watson	protein_coding	tu
AT5G13160	3	Watson	protein_coding	tu
AT5G13390	2	Watson	protein_coding	tu
AT5G13640	2	Watson	protein_coding	tu
AT5G13770	8	Watson	protein_coding	tu
AT5G13930	12	Watson	protein_coding	tu
AT5G14060	4	Watson	protein_coding	tu
AT5G14120	6	Watson	protein_coding	tu
AT5G14920	5	Watson	protein_coding	tu
AT5G15930	3	Watson	protein_coding	tu
AT5G16000	5	Watson	protein_coding	tu
AT5G16030	6	Watson	protein_coding	tu
AT5G16120	4	Watson	protein_coding	tu
AT5G16550	2	Watson	protein_coding	tu
AT5G17350	2	Watson	protein_coding	tu
AT5G18130	6	Watson	protein_coding	tu
AT5G18670	7	Watson	protein_coding	tu
AT5G18840	2	Watson	protein_coding	tu
AT5G19190	10	Watson	protein_coding	tu
AT5G19550	3	Watson	protein_coding	tu
AT5G19730	4	Watson	protein_coding	tu
AT5G19940	3	Watson	protein_coding	tu
AT5G20080	2	Watson	protein_coding	tu
AT5G20680	2	Watson	protein_coding	tu
AT5G22100	5	Watson	protein_coding	tu
AT5G22370	4	Watson	protein_coding	tu
AT5G23020	4	Watson	protein_coding	tu
AT5G23030	6	Watson	protein_coding	tu
AT5G23730	8	Watson	protein_coding	tu
AT5G24350	5	Watson	protein_coding	tu
AT5G24490	14	Watson	protein_coding	tu
AT5G24930	6	Watson	protein_coding	tu
AT5G25460	9	Watson	protein_coding	tu
AT5G26570	20	Watson	protein_coding	tu
AT5G26667	2	Watson	protein_coding	tu
AT5G26830	2	Watson	protein_coding	tu
AT5G27240	3	Watson	protein_coding	tu
AT5G27280	9	Watson	protein_coding	tu
AT5G27370	2	Watson	protein_coding	tu
AT5G27600	2	Watson	protein_coding	tu
AT5G27820	4	Watson	protein_coding	tu
AT5G27850	4	Watson	protein_coding	tu
AT5G27890	2	Watson	protein_coding	tu
AT5G32440	4	Watson	protein_coding	tu
AT5G35170	3	Watson	protein_coding	tu
AT5G35460	3	Watson	protein_coding	tu
AT5G35580	5	Watson	protein_coding	tu
AT5G35630	3	Watson	protein_coding	tu
AT5G36250	4	Watson	protein_coding	tu
AT5G37510	5	Watson	protein_coding	tu
AT5G38120	2	Watson	protein_coding	tu
AT5G38470	4	Watson	protein_coding	tu
AT5G38600	5	Watson	protein_coding	tu
AT5G38820	4	Watson	protein_coding	tu
AT5G39660	6	Watson	protein_coding	tu
AT5G39880	2	Watson	protein_coding	tu
AT5G40400	4	Watson	protein_coding	tu
AT5G40480	4	Watson	protein_coding	tu
AT5G40640	2	Watson	protein_coding	tu
AT5G40870	2	Watson	protein_coding	tu
AT5G41980	4	Watson	protein_coding	tu
AT5G42250	3	Watson	protein_coding	tu
AT5G42760	6	Watson	protein_coding	tu
AT5G43500	4	Watson	protein_coding	tu
AT5G44190	3	Watson	protein_coding	tu
AT5G44240	3	Watson	protein_coding	tu
AT5G44530	2	Watson	protein_coding	tu
AT5G44750	2	Watson	protein_coding	tu
AT5G45260	2	Watson	protein_coding	tu
AT5G46420	3	Watson	protein_coding	tu
AT5G47230	2	Watson	protein_coding	tu
AT5G47280	6	Watson	protein_coding	tu
AT5G47400	3	Watson	protein_coding	tu
AT5G47800	4	Watson	protein_coding	tu
AT5G48410	2	Watson	protein_coding	tu
AT5G48470	3	Watson	protein_coding	tu
AT5G48870	2	Watson	protein_coding	tu
AT5G49015	5	Watson	protein_coding	tu
AT5G49450	9	Watson	protein_coding	tu
AT5G49480	10	Watson	protein_coding	tu
AT5G50950	2	Watson	protein_coding	tu
AT5G51040	2	Watson	protein_coding	tu
AT5G51150	2	Watson	protein_coding	tu
AT5G51770	2	Watson	protein_coding	tu
AT5G51850	3	Watson	protein_coding	tu
AT5G52070	2	Watson	protein_coding	tu
AT5G52170	5	Watson	protein_coding	tu
AT5G52300	5	Watson	protein_coding	tu
AT5G52310	6	Watson	protein_coding	tu
AT5G52470	2	Watson	protein_coding	tu
AT5G53560	2	Watson	protein_coding	tu
AT5G53895	6	Watson	protein_coding	tu
AT5G53920	4	Watson	protein_coding	tu
AT5G54130	7	Watson	protein_coding	tu
AT5G54585	5	Watson	protein_coding	tu
AT5G54770	9	Watson	protein_coding	tu
AT5G54830	5	Watson	protein_coding	tu
AT5G56750	2	Watson	protein_coding	tu
AT5G57280	3	Watson	protein_coding	tu
AT5G57660	7	Watson	protein_coding	tu
AT5G58120	5	Watson	protein_coding	tu
AT5G58787	3	Watson	protein_coding	tu
AT5G59190	3	Watson	protein_coding	tu
AT5G59940	2	Watson	protein_coding	tu
AT5G60040	2	Watson	protein_coding	tu
AT5G60200	2	Watson	protein_coding	tu
AT5G60280	3	Watson	protein_coding	tu
AT5G60600	2	Watson	protein_coding	tu
AT5G61140	6	Watson	protein_coding	tu
AT5G61380	7	Watson	protein_coding	tu
AT5G61770	4	Watson	protein_coding	tu
AT5G62000	2	Watson	protein_coding	tu
AT5G62350	4	Watson	protein_coding	tu
AT5G62570	4	Watson	protein_coding	tu
AT5G62670	2	Watson	protein_coding	tu
AT5G63190	4	Watson	protein_coding	tu
AT5G63800	14	Watson	protein_coding	tu
AT5G63810	2	Watson	protein_coding	tu
AT5G63840	3	Watson	protein_coding	tu
AT5G64090	4	Watson	protein_coding	tu
AT5G64180	2	Watson	protein_coding	tu
AT5G64370	3	Watson	protein_coding	tu
AT5G64710	2	Watson	protein_coding	tu
AT5G65450	2	Watson	protein_coding	tu
AT5G65480	9	Watson	protein_coding	tu
AT5G65670	3	Watson	protein_coding	tu
AT5G65710	7	Watson	protein_coding	tu
AT5G65960	12	Watson	protein_coding	tu
AT5G65990	3	Watson	protein_coding	tu
AT5G66070	3	Watson	protein_coding	tu
AT5G66570	2	Watson	protein_coding	tu
AT5G66880	3	Watson	protein_coding	tu
AT5G66950	3	Watson	protein_coding	tu
AT5G67470	2	Watson	protein_coding	tu
AT5G67500	2	Watson	protein_coding	tu
AT1G01040	5	Watson	protein_coding	intron
AT1G03110	4	Watson	protein_coding	intron
AT1G04430	2	Watson	protein_coding	intron
AT1G08720	2	Watson	protein_coding	intron
AT1G08930	2	Watson	protein_coding	intron
AT1G09590	2	Watson	protein_coding	intron
AT1G11400	4	Watson	protein_coding	intron
AT1G12050	2	Watson	protein_coding	intron
AT1G12860	2	Watson	protein_coding	intron
AT1G19100	2	Watson	protein_coding	intron
AT1G20760	3	Watson	protein_coding	intron
AT1G20780	3	Watson	protein_coding	intron
AT1G23790	2	Watson	protein_coding	intron
AT1G28490	2	Watson	protein_coding	intron
AT1G31800	2	Watson	protein_coding	intron
AT1G35660	4	Watson	protein_coding	intron
AT1G49340	3	Watson	protein_coding	intron
AT1G53165	3	Watson	protein_coding	intron
AT1G54240	2	Watson	protein_coding	intron
AT1G56190	2	Watson	protein_coding	intron
AT1G56670	5	Watson	protein_coding	intron
AT1G56700	5	Watson	protein_coding	intron
AT1G62330	4	Watson	protein_coding	intron
AT1G64385	2	Watson	protein_coding	intron
AT1G64660	4	Watson	protein_coding	intron
AT1G65220	3	Watson	protein_coding	intron
AT1G65270	6	Watson	protein_coding	intron
AT1G66340	2	Watson	protein_coding	intron
AT1G72250	3	Watson	protein_coding	intron
AT1G72960	3	Watson	protein_coding	intron
AT1G73600	2	Watson	protein_coding	intron
AT1G73720	2	Watson	protein_coding	intron
AT1G73990	2	Watson	protein_coding	intron
AT1G78770	2	Watson	protein_coding	intron
AT1G79460	2	Watson	protein_coding	intron
AT2G03120	3	Watson	protein_coding	intron
AT2G04440	3	Watson	protein_coding	intron
AT2G13680	2	Watson	protein_coding	intron
AT2G17270	2	Watson	protein_coding	intron
AT2G25480	2	Watson	protein_coding	intron
AT2G25840	2	Watson	protein_coding	intron
AT2G26230	2	Watson	protein_coding	intron
AT2G35840	2	Watson	protein_coding	intron
AT2G36720	2	Watson	protein_coding	intron
AT2G36960	3	Watson	protein_coding	intron
AT2G40116	2	Watson	protein_coding	intron
AT2G42890	2	Watson	protein_coding	intron
AT2G43400	4	Watson	protein_coding	intron
AT2G45920	3	Watson	protein_coding	intron
AT2G47800	2	Watson	protein_coding	intron
AT2G47960	2	Watson	protein_coding	intron
AT3G06760	2	Watson	protein_coding	intron
AT3G14080	2	Watson	protein_coding	intron
AT3G14100	2	Watson	protein_coding	intron
AT3G14390	2	Watson	protein_coding	intron
AT3G15260	2	Watson	protein_coding	intron
AT3G15380	2	Watson	protein_coding	intron
AT3G23940	2	Watson	protein_coding	intron
AT3G26730	2	Watson	protein_coding	intron
AT3G30810	3	Watson	protein_coding	intron
AT3G43910	2	Watson	protein_coding	intron
AT3G46850	2	Watson	protein_coding	intron
AT3G47950	2	Watson	protein_coding	intron
AT3G49100	4	Watson	protein_coding	intron
AT3G50590	2	Watson	protein_coding	intron
AT3G51460	2	Watson	protein_coding	intron
AT3G52050	2	Watson	protein_coding	intron
AT3G53630	6	Watson	protein_coding	intron
AT3G53840	2	Watson	protein_coding	intron
AT3G55410	4	Watson	protein_coding	intron
AT3G57300	3	Watson	protein_coding	intron
AT3G57960	2	Watson	protein_coding	intron
AT3G58490	3	Watson	protein_coding	intron
AT3G58530	2	Watson	protein_coding	intron
AT3G58570	2	Watson	protein_coding	intron
AT3G59300	5	Watson	protein_coding	intron
AT3G60140	2	Watson	protein_coding	intron
AT3G60500	2	Watson	protein_coding	intron
AT4G00050	2	Watson	protein_coding	intron
AT4G00750	3	Watson	protein_coding	intron
AT4G02900	3	Watson	protein_coding	intron
AT4G11170	3	Watson	protein_coding	intron
AT4G15230	3	Watson	protein_coding	intron
AT4G15393	2	Watson	protein_coding	intron
AT4G16310	2	Watson	protein_coding	intron
AT4G17410	2	Watson	protein_coding	intron
AT4G18050	2	Watson	protein_coding	intron
AT4G20130	4	Watson	protein_coding	intron
AT4G21260	2	Watson	protein_coding	intron
AT4G21880	5	Watson	protein_coding	intron
AT4G22860	3	Watson	protein_coding	intron
AT4G27070	2	Watson	protein_coding	intron
AT4G33510	5	Watson	protein_coding	intron
AT4G37480	3	Watson	protein_coding	intron
AT4G37608	2	Watson	protein_coding	intron
AT5G01920	2	Watson	protein_coding	intron
AT5G04560	2	Watson	protein_coding	intron
AT5G05230	2	Watson	protein_coding	intron
AT5G05560	3	Watson	protein_coding	intron
AT5G08060	3	Watson	protein_coding	intron
AT5G08660	3	Watson	protein_coding	intron
AT5G09400	5	Watson	protein_coding	intron
AT5G11380	3	Watson	protein_coding	intron
AT5G13960	3	Watson	protein_coding	intron
AT5G14740	2	Watson	protein_coding	intron
AT5G16000	3	Watson	protein_coding	intron
AT5G16720	2	Watson	protein_coding	intron
AT5G18640	3	Watson	protein_coding	intron
AT5G19400	3	Watson	protein_coding	intron
AT5G19730	2	Watson	protein_coding	intron
AT5G20070	3	Watson	protein_coding	intron
AT5G22420	2	Watson	protein_coding	intron
AT5G26030	2	Watson	protein_coding	intron
AT5G27270	2	Watson	protein_coding	intron
AT5G35980	2	Watson	protein_coding	intron
AT5G36960	2	Watson	protein_coding	intron
AT5G38380	3	Watson	protein_coding	intron
AT5G39850	3	Watson	protein_coding	intron
AT5G42540	3	Watson	protein_coding	intron
AT5G46030	2	Watson	protein_coding	intron
AT5G50780	2	Watson	protein_coding	intron
AT5G50850	3	Watson	protein_coding	intron
AT5G51230	2	Watson	protein_coding	intron
AT5G51450	3	Watson	protein_coding	intron
AT5G51540	3	Watson	protein_coding	intron
AT5G56160	2	Watson	protein_coding	intron
AT5G57310	4	Watson	protein_coding	intron
AT5G58210	2	Watson	protein_coding	intron
AT5G58350	2	Watson	protein_coding	intron
AT5G58830	3	Watson	protein_coding	intron
AT5G61770	2	Watson	protein_coding	intron
AT5G62030	3	Watson	protein_coding	intron
AT5G62810	2	Watson	protein_coding	intron
AT5G63300	2	Watson	protein_coding	intron
AT5G63850	2	Watson	protein_coding	intron
AT5G64520	2	Watson	protein_coding	intron
AT5G64740	3	Watson	protein_coding	intron
AT5G65780	2	Watson	protein_coding	intron
AT5G65890	2	Watson	protein_coding	intron
AT1G10160	2	Watson	protein_coding	tu	pseudogene/transposon
AT1G36010	5	Watson	protein_coding	tu	pseudogene/transposon
AT1G36360	2	Watson	protein_coding	tu	pseudogene/transposon
AT2G07185	2	Watson	protein_coding	tu	pseudogene/transposon
AT2G10260	2	Watson	protein_coding	tu	pseudogene/transposon
AT2G13090	4	Watson	protein_coding	tu	pseudogene/transposon
AT2G19250	3	Watson	protein_coding	tu	pseudogene/transposon
AT2G21000	2	Watson	protein_coding	tu	pseudogene/transposon
AT2G22210	3	Watson	protein_coding	tu	pseudogene/transposon
AT2G25030	3	Watson	protein_coding	tu	pseudogene/transposon
AT2G36120	6	Watson	protein_coding	tu	pseudogene/transposon
AT3G21030	2	Watson	protein_coding	tu	pseudogene/transposon
AT3G29775	2	Watson	protein_coding	tu	pseudogene/transposon
AT3G30821	3	Watson	protein_coding	tu	pseudogene/transposon
AT3G32445	5	Watson	protein_coding	tu	pseudogene/transposon
AT3G57586	2	Watson	protein_coding	tu	pseudogene/transposon
AT4G03923	2	Watson	protein_coding	tu	pseudogene/transposon
AT4G07738	2	Watson	protein_coding	tu	pseudogene/transposon
AT5G23955	2	Watson	protein_coding	tu	pseudogene/transposon
AT5G29635	2	Watson	protein_coding	tu	pseudogene/transposon
AT5G30470	3	Watson	protein_coding	tu	pseudogene/transposon
AT5G32345	2	Watson	protein_coding	tu	pseudogene/transposon
AT5G33306	2	Watson	protein_coding	tu	pseudogene/transposon
AT5G36935	2	Watson	protein_coding	tu	pseudogene/transposon
AT5G45116	2	Watson	protein_coding	tu	pseudogene/transposon
AT3G22886	3 instances)	Watson	mirna	tu
AT1G01060	35	Crick	protein_coding	tu
AT1G01390	2	Crick	protein_coding	tu
AT1G01470	6	Crick	protein_coding	tu
AT1G01680	3	Crick	protein_coding	tu
AT1G01880	5	Crick	protein_coding	tu
AT1G03130	6	Crick	protein_coding	tu
AT1G03650	5	Crick	protein_coding	tu
AT1G04620	4	Crick	protein_coding	tu
AT1G05010	3	Crick	protein_coding	tu
AT1G05440	3	Crick	protein_coding	tu
AT1G05615	2	Crick	protein_coding	tu
AT1G06000	3	Crick	protein_coding	tu
AT1G06040	3	Crick	protein_coding	tu
AT1G06145	3	Crick	protein_coding	tu
AT1G06460	8	Crick	protein_coding	tu
AT1G06550	2	Crick	protein_coding	tu
AT1G06570	3	Crick	protein_coding	tu
AT1G06720	3	Crick	protein_coding	tu
AT1G06950	6	Crick	protein_coding	tu
AT1G07040	3	Crick	protein_coding	tu
AT1G07050	6	Crick	protein_coding	tu
AT1G07230	4	Crick	protein_coding	tu
AT1G07530	2	Crick	protein_coding	tu
AT1G07880	2	Crick	protein_coding	tu
AT1G08380	2	Crick	protein_coding	tu
AT1G08660	2	Crick	protein_coding	tu
AT1G09020	2	Crick	protein_coding	tu
AT1G09140	3	Crick	protein_coding	tu
AT1G10370	7	Crick	protein_coding	tu
AT1G10740	2	Crick	protein_coding	tu
AT1G10760	18	Crick	protein_coding	tu
AT1G11210	7	Crick	protein_coding	tu
AT1G11480	3	Crick	protein_coding	tu
AT1G12020	7	Crick	protein_coding	tu
AT1G12064	2	Crick	protein_coding	tu
AT1G12420	4	Crick	protein_coding	tu
AT1G12480	4	Crick	protein_coding	tu
AT1G12780	3	Crick	protein_coding	tu
AT1G12900	5	Crick	protein_coding	tu
AT1G13245	2	Crick	protein_coding	tu
AT1G13650	4	Crick	protein_coding	tu
AT1G14940	2	Crick	protein_coding	tu
AT1G15820	8	Crick	protein_coding	tu
AT1G16730	4	Crick	protein_coding	tu
AT1G16800	4	Crick	protein_coding	tu
AT1G17600	2	Crick	protein_coding	tu
AT1G17760	3	Crick	protein_coding	tu
AT1G17940	9	Crick	protein_coding	tu
AT1G18260	2	Crick	protein_coding	tu
AT1G18370	2	Crick	protein_coding	tu
AT1G18810	8	Crick	protein_coding	tu
AT1G18840	3	Crick	protein_coding	tu
AT1G19000	6	Crick	protein_coding	tu
AT1G19300	3	Crick	protein_coding	tu
AT1G19660	2	Crick	protein_coding	tu
AT1G20160	4	Crick	protein_coding	tu
AT1G20340	2	Crick	protein_coding	tu
AT1G20450	4	Crick	protein_coding	tu
AT1G22370	5	Crick	protein_coding	tu
AT1G22620	3	Crick	protein_coding	tu
AT1G22710	2	Crick	protein_coding	tu
AT1G23080	5	Crick	protein_coding	tu
AT1G23140	2	Crick	protein_coding	tu
AT1G23205	7	Crick	protein_coding	tu
AT1G23310	8	Crick	protein_coding	tu
AT1G23390	4	Crick	protein_coding	tu
AT1G23740	7	Crick	protein_coding	tu
AT1G23770	3	Crick	protein_coding	tu
AT1G23890	2	Crick	protein_coding	tu
AT1G24040	4	Crick	protein_coding	tu
AT1G24160	8	Crick	protein_coding	tu
AT1G24190	4	Crick	protein_coding	tu
AT1G24230	3	Crick	protein_coding	tu
AT1G25440	9	Crick	protein_coding	tu
AT1G26230	3	Crick	protein_coding	tu
AT1G26760	5	Crick	protein_coding	tu
AT1G27040	2	Crick	protein_coding	tu
AT1G28140	4	Crick	protein_coding	tu
AT1G28320	6	Crick	protein_coding	tu
AT1G28330	6	Crick	protein_coding	tu
AT1G28610	4	Crick	protein_coding	tu
AT1G29395	3	Crick	protein_coding	tu
AT1G30210	4	Crick	protein_coding	tu
AT1G30550	3	Crick	protein_coding	tu
AT1G30630	4	Crick	protein_coding	tu
AT1G30810	3	Crick	protein_coding	tu
AT1G30820	2	Crick	protein_coding	tu
AT1G31120	3	Crick	protein_coding	tu
AT1G31200	3	Crick	protein_coding	tu
AT1G31812	3	Crick	protein_coding	tu
AT1G32450	2	Crick	protein_coding	tu
AT1G32790	2	Crick	protein_coding	tu
AT1G32900	13	Crick	protein_coding	tu
AT1G33240	2	Crick	protein_coding	tu
AT1G33475	4	Crick	protein_coding	tu
AT1G34170	3	Crick	protein_coding	tu
AT1G35560	17	Crick	protein_coding	tu
AT1G36730	3	Crick	protein_coding	tu
AT1G44130	3	Crick	protein_coding	tu
AT1G44350	2	Crick	protein_coding	tu
AT1G44446	18	Crick	protein_coding	tu
AT1G47900	2	Crick	protein_coding	tu
AT1G48120	3	Crick	protein_coding	tu
AT1G48970	10	Crick	protein_coding	tu
AT1G49750	2	Crick	protein_coding	tu
AT1G51400	3	Crick	protein_coding	tu
AT1G51500	5	Crick	protein_coding	tu
AT1G51880	6	Crick	protein_coding	tu
AT1G51940	8	Crick	protein_coding	tu
AT1G52050	4	Crick	protein_coding	tu
AT1G52160	2	Crick	protein_coding	tu
AT1G52240	6	Crick	protein_coding	tu
AT1G52830	3	Crick	protein_coding	tu
AT1G53040	2	Crick	protein_coding	tu
AT1G53320	3	Crick	protein_coding	tu
AT1G53380	3	Crick	protein_coding	tu
AT1G53510	4	Crick	protein_coding	tu
AT1G54100	7	Crick	protein_coding	tu
AT1G54410	5	Crick	protein_coding	tu
AT1G54710	6	Crick	protein_coding	tu
AT1G55350	2	Crick	protein_coding	tu
AT1G55630	3	Crick	protein_coding	tu
AT1G55670	9	Crick	protein_coding	tu
AT1G55750	2	Crick	protein_coding	tu
AT1G55960	12	Crick	protein_coding	tu
AT1G56070	2	Crick	protein_coding	tu
AT1G56300	12	Crick	protein_coding	tu
AT1G58290	22	Crick	protein_coding	tu
AT1G60770	2	Crick	protein_coding	tu
AT1G60860	3	Crick	protein_coding	tu
AT1G61010	3	Crick	protein_coding	tu
AT1G61430	2	Crick	protein_coding	tu
AT1G62180	14	Crick	protein_coding	tu
AT1G62510	2	Crick	protein_coding	tu
AT1G62780	2	Crick	protein_coding	tu
AT1G64280	4	Crick	protein_coding	tu
AT1G64720	14	Crick	protein_coding	tu
AT1G64780	2	Crick	protein_coding	tu
AT1G64790	2	Crick	protein_coding	tu
AT1G64970	2	Crick	protein_coding	tu
AT1G65570	2	Crick	protein_coding	tu
AT1G65690	4	Crick	protein_coding	tu
AT1G66100	7	Crick	protein_coding	tu
AT1G66330	3	Crick	protein_coding	tu
AT1G66410	5	Crick	protein_coding	tu
AT1G67120	4	Crick	protein_coding	tu
AT1G67630	5	Crick	protein_coding	tu
AT1G68360	4	Crick	protein_coding	tu
AT1G68560	9	Crick	protein_coding	tu
AT1G69570	13	Crick	protein_coding	tu
AT1G69830	15	Crick	protein_coding	tu
AT1G69890	2	Crick	protein_coding	tu
AT1G69900	2	Crick	protein_coding	tu
AT1G70110	2	Crick	protein_coding	tu
AT1G70290	12	Crick	protein_coding	tu
AT1G70370	4	Crick	protein_coding	tu
AT1G70520	4	Crick	protein_coding	tu
AT1G70530	4	Crick	protein_coding	tu
AT1G70830	5	Crick	protein_coding	tu
AT1G71030	5	Crick	protein_coding	tu
AT1G71080	3	Crick	protein_coding	tu
AT1G71260	4	Crick	protein_coding	tu
AT1G71360	4	Crick	protein_coding	tu
AT1G71380	4	Crick	protein_coding	tu
AT1G71490	6	Crick	protein_coding	tu
AT1G72160	17	Crick	protein_coding	tu
AT1G72270	5	Crick	protein_coding	tu
AT1G72410	2	Crick	protein_coding	tu
AT1G72420	2	Crick	protein_coding	tu
AT1G72490	5	Crick	protein_coding	tu
AT1G73170	2	Crick	protein_coding	tu
AT1G73530	2	Crick	protein_coding	tu
AT1G73655	7	Crick	protein_coding	tu
AT1G74690	3	Crick	protein_coding	tu
AT1G75100	4	Crick	protein_coding	tu
AT1G75110	4	Crick	protein_coding	tu
AT1G75180	2	Crick	protein_coding	tu
AT1G75380	9	Crick	protein_coding	tu
AT1G75730	2	Crick	protein_coding	tu
AT1G75850	2	Crick	protein_coding	tu
AT1G76180	8	Crick	protein_coding	tu
AT1G76460	3	Crick	protein_coding	tu
AT1G76470	5	Crick	protein_coding	tu
AT1G76790	5	Crick	protein_coding	tu
AT1G77210	3	Crick	protein_coding	tu
AT1G77410	2	Crick	protein_coding	tu
AT1G77760	4	Crick	protein_coding	tu
AT1G78140	3	Crick	protein_coding	tu
AT1G78290	8	Crick	protein_coding	tu
AT1G78850	7	Crick	protein_coding	tu
AT1G78955	7	Crick	protein_coding	tu
AT1G78995	7	Crick	protein_coding	tu
AT1G79440	4	Crick	protein_coding	tu
AT1G79900	2	Crick	protein_coding	tu
AT1G80180	2	Crick	protein_coding	tu
AT1G80410	2	Crick	protein_coding	tu
AT1G80860	2	Crick	protein_coding	tu
AT1G80920	11	Crick	protein_coding	tu
AT2G01450	2	Crick	protein_coding	tu
AT2G01500	2	Crick	protein_coding	tu
AT2G01630	8	Crick	protein_coding	tu
AT2G01820	5	Crick	protein_coding	tu
AT2G01950	2	Crick	protein_coding	tu
AT2G02160	3	Crick	protein_coding	tu
AT2G02310	2	Crick	protein_coding	tu
AT2G02710	5	Crick	protein_coding	tu
AT2G02910	2	Crick	protein_coding	tu
AT2G03340	3	Crick	protein_coding	tu
AT2G04650	2	Crick	protein_coding	tu
AT2G04675	3	Crick	protein_coding	tu
AT2G05070	2	Crick	protein_coding	tu
AT2G05620	3	Crick	protein_coding	tu
AT2G12480	5	Crick	protein_coding	tu
AT2G13360	6	Crick	protein_coding	tu
AT2G14120	5	Crick	protein_coding	tu
AT2G14260	3	Crick	protein_coding	tu
AT2G15020	17	Crick	protein_coding	tu
AT2G15890	2	Crick	protein_coding	tu
AT2G15910	3	Crick	protein_coding	tu
AT2G16230	2	Crick	protein_coding	tu
AT2G16500	8	Crick	protein_coding	tu
AT2G16780	5	Crick	protein_coding	tu
AT2G16790	2	Crick	protein_coding	tu
AT2G17930	4	Crick	protein_coding	tu
AT2G19120	4	Crick	protein_coding	tu
AT2G19310	4	Crick	protein_coding	tu
AT2G19410	4	Crick	protein_coding	tu
AT2G19560	2	Crick	protein_coding	tu
AT2G19650	7	Crick	protein_coding	tu
AT2G20180	3	Crick	protein_coding	tu
AT2G20670	5	Crick	protein_coding	tu
AT2G21130	3	Crick	protein_coding	tu
AT2G21300	3	Crick	protein_coding	tu
AT2G21330	2	Crick	protein_coding	tu
AT2G22620	3	Crick	protein_coding	tu
AT2G23030	7	Crick	protein_coding	tu
AT2G24270	4	Crick	protein_coding	tu
AT2G24360	3	Crick	protein_coding	tu
AT2G25450	12	Crick	protein_coding	tu
AT2G25540	3	Crick	protein_coding	tu
AT2G25850	3	Crick	protein_coding	tu
AT2G26180	6	Crick	protein_coding	tu
AT2G26250	4	Crick	protein_coding	tu
AT2G26690	5	Crick	protein_coding	tu
AT2G26800	4	Crick	protein_coding	tu
AT2G26900	5	Crick	protein_coding	tu
AT2G27090	5	Crick	protein_coding	tu
AT2G27310	6	Crick	protein_coding	tu
AT2G27385	7	Crick	protein_coding	tu
AT2G27420	6	Crick	protein_coding	tu
AT2G27630	3	Crick	protein_coding	tu
AT2G27650	2	Crick	protein_coding	tu
AT2G28060	2	Crick	protein_coding	tu
AT2G28080	3	Crick	protein_coding	tu
AT2G28180	3	Crick	protein_coding	tu
AT2G28900	3	Crick	protein_coding	tu
AT2G29650	12	Crick	protein_coding	tu
AT2G29670	8	Crick	protein_coding	tu
AT2G30330	4	Crick	protein_coding	tu
AT2G30520	12	Crick	protein_coding	tu
AT2G30660	2	Crick	protein_coding	tu
AT2G31060	2	Crick	protein_coding	tu
AT2G31710	3	Crick	protein_coding	tu
AT2G32240	3	Crick	protein_coding	tu
AT2G32290	6	Crick	protein_coding	tu
AT2G32400	3	Crick	protein_coding	tu
AT2G32780	4	Crick	protein_coding	tu
AT2G32870	2	Crick	protein_coding	tu
AT2G33830	6	Crick	protein_coding	tu
AT2G34080	10	Crick	protein_coding	tu
AT2G34680	2	Crick	protein_coding	tu
AT2G35060	2	Crick	protein_coding	tu
AT2G35350	2	Crick	protein_coding	tu
AT2G35770	2	Crick	protein_coding	tu
AT2G36460	3	Crick	protein_coding	tu
AT2G36470	7	Crick	protein_coding	tu
AT2G36630	5	Crick	protein_coding	tu
AT2G36670	2	Crick	protein_coding	tu
AT2G36880	2	Crick	protein_coding	tu
AT2G36990	3	Crick	protein_coding	tu
AT2G37130	10	Crick	protein_coding	tu
AT2G37360	3	Crick	protein_coding	tu
AT2G37460	6	Crick	protein_coding	tu
AT2G37950	4	Crick	protein_coding	tu
AT2G38700	2	Crick	protein_coding	tu
AT2G39450	2	Crick	protein_coding	tu
AT2G39710	5	Crick	protein_coding	tu
AT2G39730	14	Crick	protein_coding	tu
AT2G40120	2	Crick	protein_coding	tu
AT2G40930	5	Crick	protein_coding	tu
AT2G41240	2	Crick	protein_coding	tu
AT2G41250	9	Crick	protein_coding	tu
AT2G41560	5	Crick	protein_coding	tu
AT2G42280	3	Crick	protein_coding	tu
AT2G42530	10	Crick	protein_coding	tu
AT2G42540	5	Crick	protein_coding	tu
AT2G42630	5	Crick	protein_coding	tu
AT2G42940	2	Crick	protein_coding	tu
AT2G43140	4	Crick	protein_coding	tu
AT2G43860	6	Crick	protein_coding	tu
AT2G44290	2	Crick	protein_coding	tu
AT2G44760	2	Crick	protein_coding	tu
AT2G45220	4	Crick	protein_coding	tu
AT2G46060	7	Crick	protein_coding	tu
AT2G46070	6	Crick	protein_coding	tu
AT2G46915	2	Crick	protein_coding	tu
AT2G47680	2	Crick	protein_coding	tu
AT2G47790	5	Crick	protein_coding	tu
AT3G01060	14	Crick	protein_coding	tu
AT3G01310	4	Crick	protein_coding	tu
AT3G01360	2	Crick	protein_coding	tu
AT3G01510	2	Crick	protein_coding	tu
AT3G02380	15	Crick	protein_coding	tu
AT3G02730	2	Crick	protein_coding	tu
AT3G03150	3	Crick	protein_coding	tu
AT3G04240	2	Crick	protein_coding	tu
AT3G04730	4	Crick	protein_coding	tu
AT3G05090	3	Crick	protein_coding	tu
AT3G05110	4	Crick	protein_coding	tu
AT3G05130	9	Crick	protein_coding	tu
AT3G05900	4	Crick	protein_coding	tu
AT3G06010	2	Crick	protein_coding	tu
AT3G06070	4	Crick	protein_coding	tu
AT3G06145	2	Crick	protein_coding	tu
AT3G06150	2	Crick	protein_coding	tu
AT3G06483	4	Crick	protein_coding	tu
AT3G07320	2	Crick	protein_coding	tu
AT3G08510	5	Crick	protein_coding	tu
AT3G08610	3	Crick	protein_coding	tu
AT3G08730	5	Crick	protein_coding	tu
AT3G09260	8	Crick	protein_coding	tu
AT3G09390	9	Crick	protein_coding	tu
AT3G09920	3	Crick	protein_coding	tu
AT3G10010	3	Crick	protein_coding	tu
AT3G10020	12	Crick	protein_coding	tu
AT3G10410	3	Crick	protein_coding	tu
AT3G10720	2	Crick	protein_coding	tu
AT3G10850	3	Crick	protein_coding	tu
AT3G11130	5	Crick	protein_coding	tu
AT3G12120	2	Crick	protein_coding	tu
AT3G12370	2	Crick	protein_coding	tu
AT3G12580	3	Crick	protein_coding	tu
AT3G13180	2	Crick	protein_coding	tu
AT3G13222	3	Crick	protein_coding	tu
AT3G14110	2	Crick	protein_coding	tu
AT3G14150	4	Crick	protein_coding	tu
AT3G14310	2	Crick	protein_coding	tu
AT3G14330	6	Crick	protein_coding	tu
AT3G14770	8	Crick	protein_coding	tu
AT3G15070	3	Crick	protein_coding	tu
AT3G15110	5	Crick	protein_coding	tu
AT3G15140	4	Crick	protein_coding	tu
AT3G15354	2	Crick	protein_coding	tu
AT3G15840	2	Crick	protein_coding	tu
AT3G15880	6	Crick	protein_coding	tu
AT3G15950	2	Crick	protein_coding	tu
AT3G16000	28	Crick	protein_coding	tu
AT3G16210	2	Crick	protein_coding	tu
AT3G16520	14	Crick	protein_coding	tu
AT3G16600	3	Crick	protein_coding	tu
AT3G16640	5	Crick	protein_coding	tu
AT3G16910	4	Crick	protein_coding	tu
AT3G17040	5	Crick	protein_coding	tu
AT3G17330	6	Crick	protein_coding	tu
AT3G17450	4	Crick	protein_coding	tu
AT3G17800	9	Crick	protein_coding	tu
AT3G19740	3	Crick	protein_coding	tu
AT3G19820	2	Crick	protein_coding	tu
AT3G20830	3	Crick	protein_coding	tu
AT3G21430	4	Crick	protein_coding	tu
AT3G21670	7	Crick	protein_coding	tu
AT3G21790	6	Crick	protein_coding	tu
AT3G21800	2	Crick	protein_coding	tu
AT3G21890	8	Crick	protein_coding	tu
AT3G22210	3	Crick	protein_coding	tu
AT3G22470	2	Crick	protein_coding	tu
AT3G22790	5	Crick	protein_coding	tu
AT3G23080	5	Crick	protein_coding	tu
AT3G23900	2	Crick	protein_coding	tu
AT3G24460	2	Crick	protein_coding	tu
AT3G24515	5	Crick	protein_coding	tu
AT3G25150	2	Crick	protein_coding	tu
AT3G25882	2	Crick	protein_coding	tu
AT3G26280	5	Crick	protein_coding	tu
AT3G26932	2	Crick	protein_coding	tu
AT3G27490	2	Crick	protein_coding	tu
AT3G27730	2	Crick	protein_coding	tu
AT3G28345	3	Crick	protein_coding	tu
AT3G28930	3	Crick	protein_coding	tu
AT3G29200	3	Crick	protein_coding	tu
AT3G30200	2	Crick	protein_coding	tu
AT3G30300	2	Crick	protein_coding	tu
AT3G42670	6	Crick	protein_coding	tu
AT3G44110	3	Crick	protein_coding	tu
AT3G44370	7	Crick	protein_coding	tu
AT3G44820	3	Crick	protein_coding	tu
AT3G46000	7	Crick	protein_coding	tu
AT3G46970	21	Crick	protein_coding	tu
AT3G47160	11	Crick	protein_coding	tu
AT3G47420	5	Crick	protein_coding	tu
AT3G47500	5	Crick	protein_coding	tu
AT3G47700	2	Crick	protein_coding	tu
AT3G47730	2	Crick	protein_coding	tu
AT3G47860	11	Crick	protein_coding	tu
AT3G48100	3	Crick	protein_coding	tu
AT3G48360	10	Crick	protein_coding	tu
AT3G48770	3	Crick	protein_coding	tu
AT3G48960	4	Crick	protein_coding	tu
AT3G49190	3	Crick	protein_coding	tu
AT3G49990	2	Crick	protein_coding	tu
AT3G50370	2	Crick	protein_coding	tu
AT3G50500	6	Crick	protein_coding	tu
AT3G50570	2	Crick	protein_coding	tu
AT3G50920	5	Crick	protein_coding	tu
AT3G51895	4	Crick	protein_coding	tu
AT3G51920	3	Crick	protein_coding	tu
AT3G52180	5	Crick	protein_coding	tu
AT3G52240	2	Crick	protein_coding	tu
AT3G52330	2	Crick	protein_coding	tu
AT3G52720	7	Crick	protein_coding	tu
AT3G53260	2	Crick	protein_coding	tu
AT3G53420	3	Crick	protein_coding	tu
AT3G53990	5	Crick	protein_coding	tu
AT3G54210	5	Crick	protein_coding	tu
AT3G54360	7	Crick	protein_coding	tu
AT3G54500	25	Crick	protein_coding	tu
AT3G54550	3	Crick	protein_coding	tu
AT3G54660	4	Crick	protein_coding	tu
AT3G54860	2	Crick	protein_coding	tu
AT3G54880	2	Crick	protein_coding	tu
AT3G54900	4	Crick	protein_coding	tu
AT3G54990	3	Crick	protein_coding	tu
AT3G55100	4	Crick	protein_coding	tu
AT3G56240	7	Crick	protein_coding	tu
AT3G56480	5	Crick	protein_coding	tu
AT3G56820	2	Crick	protein_coding	tu
AT3G56860	3	Crick	protein_coding	tu
AT3G57060	4	Crick	protein_coding	tu
AT3G57350	3	Crick	protein_coding	tu
AT3G57710	2	Crick	protein_coding	tu
AT3G58230	7	Crick	protein_coding	tu
AT3G58640	5	Crick	protein_coding	tu
AT3G58950	3	Crick	protein_coding	tu
AT3G59040	2	Crick	protein_coding	tu
AT3G59060	15	Crick	protein_coding	tu
AT3G59400	4	Crick	protein_coding	tu
AT3G59470	6	Crick	protein_coding	tu
AT3G59910	5	Crick	protein_coding	tu
AT3G60320	2	Crick	protein_coding	tu
AT3G61800	4	Crick	protein_coding	tu
AT3G61890	5	Crick	protein_coding	tu
AT3G62170	6	Crick	protein_coding	tu
AT3G63330	3	Crick	protein_coding	tu
AT4G00170	2	Crick	protein_coding	tu
AT4G00240	8	Crick	protein_coding	tu
AT4G00910	4	Crick	protein_coding	tu
AT4G01310	5	Crick	protein_coding	tu
AT4G01810	2	Crick	protein_coding	tu
AT4G02720	7	Crick	protein_coding	tu
AT4G02770	2	Crick	protein_coding	tu
AT4G03400	2	Crick	protein_coding	tu
AT4G04330	3	Crick	protein_coding	tu
AT4G04640	2	Crick	protein_coding	tu
AT4G08850	2	Crick	protein_coding	tu
AT4G08870	8	Crick	protein_coding	tu
AT4G09760	3	Crick	protein_coding	tu
AT4G11830	2	Crick	protein_coding	tu
AT4G11990	2	Crick	protein_coding	tu
AT4G12220	4	Crick	protein_coding	tu
AT4G12380	2	Crick	protein_coding	tu
AT4G12420	3	Crick	protein_coding	tu
AT4G13250	4	Crick	protein_coding	tu
AT4G13430	4	Crick	protein_coding	tu
AT4G13770	3	Crick	protein_coding	tu
AT4G14550	2	Crick	protein_coding	tu
AT4G15080	3	Crick	protein_coding	tu
AT4G15530	4	Crick	protein_coding	tu
AT4G16070	2	Crick	protein_coding	tu
AT4G16146	3	Crick	protein_coding	tu
AT4G16250	2	Crick	protein_coding	tu
AT4G16420	8	Crick	protein_coding	tu
AT4G16444	2	Crick	protein_coding	tu
AT4G16700	2	Crick	protein_coding	tu
AT4G17060	3	Crick	protein_coding	tu
AT4G17090	16	Crick	protein_coding	tu
AT4G18010	4	Crick	protein_coding	tu
AT4G18020	5	Crick	protein_coding	tu
AT4G19003	4	Crick	protein_coding	tu
AT4G19860	7	Crick	protein_coding	tu
AT4G19865	3	Crick	protein_coding	tu
AT4G20040	3	Crick	protein_coding	tu
AT4G20210	4	Crick	protein_coding	tu
AT4G20790	5	Crick	protein_coding	tu
AT4G20900	4	Crick	protein_coding	tu
AT4G21710	2	Crick	protein_coding	tu
AT4G21960	2	Crick	protein_coding	tu
AT4G22300	3	Crick	protein_coding	tu
AT4G22540	2	Crick	protein_coding	tu
AT4G23220	4	Crick	protein_coding	tu
AT4G23290	4	Crick	protein_coding	tu
AT4G24560	2	Crick	protein_coding	tu
AT4G25270	3	Crick	protein_coding	tu
AT4G25290	3	Crick	protein_coding	tu
AT4G25440	3	Crick	protein_coding	tu
AT4G25700	2	Crick	protein_coding	tu
AT4G25940	7	Crick	protein_coding	tu
AT4G26370	2	Crick	protein_coding	tu
AT4G26540	6	Crick	protein_coding	tu
AT4G26850	2	Crick	protein_coding	tu
AT4G26860	3	Crick	protein_coding	tu
AT4G27120	3	Crick	protein_coding	tu
AT4G27130	2	Crick	protein_coding	tu
AT4G27560	3	Crick	protein_coding	tu
AT4G27580	4	Crick	protein_coding	tu
AT4G28450	2	Crick	protein_coding	tu
AT4G30840	3	Crick	protein_coding	tu
AT4G31875	11	Crick	protein_coding	tu
AT4G32340	2	Crick	protein_coding	tu
AT4G32940	4	Crick	protein_coding	tu
AT4G33200	3	Crick	protein_coding	tu
AT4G33210	4	Crick	protein_coding	tu
AT4G33467	2	Crick	protein_coding	tu
AT4G33600	3	Crick	protein_coding	tu
AT4G33625	9	Crick	protein_coding	tu
AT4G33790	7	Crick	protein_coding	tu
AT4G33990	3	Crick	protein_coding	tu
AT4G34350	8	Crick	protein_coding	tu
AT4G34710	14	Crick	protein_coding	tu
AT4G34950	8	Crick	protein_coding	tu
AT4G35090	10	Crick	protein_coding	tu
AT4G35250	3	Crick	protein_coding	tu
AT4G35420	3	Crick	protein_coding	tu
AT4G35830	4	Crick	protein_coding	tu
AT4G36040	11	Crick	protein_coding	tu
AT4G36080	2	Crick	protein_coding	tu
AT4G36520	3	Crick	protein_coding	tu
AT4G37490	2	Crick	protein_coding	tu
AT4G37670	5	Crick	protein_coding	tu
AT4G37800	7	Crick	protein_coding	tu
AT4G38740	3	Crick	protein_coding	tu
AT4G38820	4	Crick	protein_coding	tu
AT4G39090	13	Crick	protein_coding	tu
AT4G39470	2	Crick	protein_coding	tu
AT4G39510	3	Crick	protein_coding	tu
AT4G39580	2	Crick	protein_coding	tu
AT4G39900	3	Crick	protein_coding	tu
AT5G01110	2	Crick	protein_coding	tu
AT5G01180	3	Crick	protein_coding	tu
AT5G01560	5	Crick	protein_coding	tu
AT5G01820	8	Crick	protein_coding	tu
AT5G02130	4	Crick	protein_coding	tu
AT5G02500	3	Crick	protein_coding	tu
AT5G02810	18	Crick	protein_coding	tu
AT5G02830	9	Crick	protein_coding	tu
AT5G03555	3	Crick	protein_coding	tu
AT5G03760	4	Crick	protein_coding	tu
AT5G04870	2	Crick	protein_coding	tu
AT5G05000	3	Crick	protein_coding	tu
AT5G05260	2	Crick	protein_coding	tu
AT5G05550	2	Crick	protein_coding	tu
AT5G06160	3	Crick	protein_coding	tu
AT5G06440	2	Crick	protein_coding	tu
AT5G06530	12	Crick	protein_coding	tu
AT5G06690	8	Crick	protein_coding	tu
AT5G06970	2	Crick	protein_coding	tu
AT5G07530	3	Crick	protein_coding	tu
AT5G07560	2	Crick	protein_coding	tu
AT5G08280	4	Crick	protein_coding	tu
AT5G08410	10	Crick	protein_coding	tu
AT5G08520	4	Crick	protein_coding	tu
AT5G08650	2	Crick	protein_coding	tu
AT5G08790	6	Crick	protein_coding	tu
AT5G09480	2	Crick	protein_coding	tu
AT5G09660	5	Crick	protein_coding	tu
AT5G10860	5	Crick	protein_coding	tu
AT5G10950	2	Crick	protein_coding	tu
AT5G11070	4	Crick	protein_coding	tu
AT5G11700	2	Crick	protein_coding	tu
AT5G11960	5	Crick	protein_coding	tu
AT5G12120	6	Crick	protein_coding	tu
AT5G12250	2	Crick	protein_coding	tu
AT5G13630	43	Crick	protein_coding	tu
AT5G13730	8	Crick	protein_coding	tu
AT5G14550	3	Crick	protein_coding	tu
AT5G14850	4	Crick	protein_coding	tu
AT5G15450	6	Crick	protein_coding	tu
AT5G15850	13	Crick	protein_coding	tu
AT5G16370	4	Crick	protein_coding	tu
AT5G16400	4	Crick	protein_coding	tu
AT5G16990	3	Crick	protein_coding	tu
AT5G17050	3	Crick	protein_coding	tu
AT5G17300	16	Crick	protein_coding	tu
AT5G17460	6	Crick	protein_coding	tu
AT5G17860	5	Crick	protein_coding	tu
AT5G17930	4	Crick	protein_coding	tu
AT5G18180	3	Crick	protein_coding	tu
AT5G18900	2	Crick	protein_coding	tu
AT5G19220	6	Crick	protein_coding	tu
AT5G20090	3	Crick	protein_coding	tu
AT5G20290	6	Crick	protein_coding	tu
AT5G20630	11	Crick	protein_coding	tu
AT5G20730	4	Crick	protein_coding	tu
AT5G20790	4	Crick	protein_coding	tu
AT5G22030	2	Crick	protein_coding	tu
AT5G22390	3	Crick	protein_coding	tu
AT5G22480	2	Crick	protein_coding	tu
AT5G22820	5	Crick	protein_coding	tu
AT5G23060	2	Crick	protein_coding	tu
AT5G23430	3	Crick	protein_coding	tu
AT5G23630	2	Crick	protein_coding	tu
AT5G23870	2	Crick	protein_coding	tu
AT5G24120	17	Crick	protein_coding	tu
AT5G24290	5	Crick	protein_coding	tu
AT5G24470	5	Crick	protein_coding	tu
AT5G24710	3	Crick	protein_coding	tu
AT5G25270	2	Crick	protein_coding	tu
AT5G25350	3	Crick	protein_coding	tu
AT5G25770	3	Crick	protein_coding	tu
AT5G25810	3	Crick	protein_coding	tu
AT5G26000	2	Crick	protein_coding	tu
AT5G27030	2	Crick	protein_coding	tu
AT5G28623	2	Crick	protein_coding	tu
AT5G34850	3	Crick	protein_coding	tu
AT5G35930	3	Crick	protein_coding	tu
AT5G35970	14	Crick	protein_coding	tu
AT5G36910	4	Crick	protein_coding	tu
AT5G37060	5	Crick	protein_coding	tu
AT5G37260	9	Crick	protein_coding	tu
AT5G37450	3	Crick	protein_coding	tu
AT5G37680	2	Crick	protein_coding	tu
AT5G38920	3	Crick	protein_coding	tu
AT5G39430	2	Crick	protein_coding	tu
AT5G39530	8	Crick	protein_coding	tu
AT5G39950	2	Crick	protein_coding	tu
AT5G40450	7	Crick	protein_coding	tu
AT5G40740	4	Crick	protein_coding	tu
AT5G41340	3	Crick	protein_coding	tu
AT5G42340	4	Crick	protein_coding	tu
AT5G42490	2	Crick	protein_coding	tu
AT5G42900	3	Crick	protein_coding	tu
AT5G43290	4	Crick	protein_coding	tu
AT5G43710	2	Crick	protein_coding	tu
AT5G44380	3	Crick	protein_coding	tu
AT5G45290	2	Crick	protein_coding	tu
AT5G45470	4	Crick	protein_coding	tu
AT5G45820	18	Crick	protein_coding	tu
AT5G45840	5	Crick	protein_coding	tu
AT5G46350	4	Crick	protein_coding	tu
AT5G46550	2	Crick	protein_coding	tu
AT5G47380	2	Crick	protein_coding	tu
AT5G47550	5	Crick	protein_coding	tu
AT5G47560	11	Crick	protein_coding	tu
AT5G47570	3	Crick	protein_coding	tu
AT5G48250	5	Crick	protein_coding	tu
AT5G48485	10	Crick	protein_coding	tu
AT5G48490	5	Crick	protein_coding	tu
AT5G48540	4	Crick	protein_coding	tu
AT5G48570	2	Crick	protein_coding	tu
AT5G48680	5	Crick	protein_coding	tu
AT5G48830	5	Crick	protein_coding	tu
AT5G49030	3	Crick	protein_coding	tu
AT5G49360	8	Crick	protein_coding	tu
AT5G49660	11	Crick	protein_coding	tu
AT5G49720	6	Crick	protein_coding	tu
AT5G50410	4	Crick	protein_coding	tu
AT5G50920	12	Crick	protein_coding	tu
AT5G51260	2	Crick	protein_coding	tu
AT5G51820	2	Crick	protein_coding	tu
AT5G51860	3	Crick	protein_coding	tu
AT5G52060	2	Crick	protein_coding	tu
AT5G52120	2	Crick	protein_coding	tu
AT5G53050	3	Crick	protein_coding	tu
AT5G53490	5	Crick	protein_coding	tu
AT5G53990	2	Crick	protein_coding	tu
AT5G54280	2	Crick	protein_coding	tu
AT5G54950	4	Crick	protein_coding	tu
AT5G55400	3	Crick	protein_coding	tu
AT5G55670	3	Crick	protein_coding	tu
AT5G55730	6	Crick	protein_coding	tu
AT5G56240	6	Crick	protein_coding	tu
AT5G57345	6	Crick	protein_coding	tu
AT5G57350	2	Crick	protein_coding	tu
AT5G57580	4	Crick	protein_coding	tu
AT5G57630	3	Crick	protein_coding	tu
AT5G57780	3	Crick	protein_coding	tu
AT5G57960	4	Crick	protein_coding	tu
AT5G58090	6	Crick	protein_coding	tu
AT5G58310	6	Crick	protein_coding	tu
AT5G58510	2	Crick	protein_coding	tu
AT5G58680	4	Crick	protein_coding	tu
AT5G58870	8	Crick	protein_coding	tu
AT5G59240	3	Crick	protein_coding	tu
AT5G59290	2	Crick	protein_coding	tu
AT5G59300	3	Crick	protein_coding	tu
AT5G60100	6	Crick	protein_coding	tu
AT5G60990	2	Crick	protein_coding	tu
AT5G61410	2	Crick	protein_coding	tu
AT5G61460	5	Crick	protein_coding	tu
AT5G61590	4	Crick	protein_coding	tu
AT5G63380	6	Crick	protein_coding	tu
AT5G63600	2	Crick	protein_coding	tu
AT5G63620	6	Crick	protein_coding	tu
AT5G63750	2	Crick	protein_coding	tu
AT5G64170	22	Crick	protein_coding	tu
AT5G64780	4	Crick	protein_coding	tu
AT5G64840	19	Crick	protein_coding	tu
AT5G64860	9	Crick	protein_coding	tu
AT5G65310	3	Crick	protein_coding	tu
AT5G66190	3	Crick	protein_coding	tu
AT5G66400	2	Crick	protein_coding	tu
AT5G66420	2	Crick	protein_coding	tu
AT5G66510	3	Crick	protein_coding	tu
AT5G66680	5	Crick	protein_coding	tu
AT5G67030	19	Crick	protein_coding	tu
AT5G67370	4	Crick	protein_coding	tu
AT5G67480	6	Crick	protein_coding	tu
AT1G42300	2	Crick	protein_coding	tu	pseudogene/transposon
AT1G43444	2	Crick	protein_coding	tu	pseudogene/transposon
AT1G60310	3	Crick	protein_coding	tu	pseudogene/transposon
AT1G69140	4	Crick	protein_coding	tu	pseudogene/transposon
AT2G05770	4	Crick	protein_coding	tu	pseudogene/transposon
AT2G06180	2	Crick	protein_coding	tu	pseudogene/transposon
AT2G07330	2	Crick	protein_coding	tu	pseudogene/transposon
AT2G09830	2	Crick	protein_coding	tu	pseudogene/transposon
AT2G11240	7	Crick	protein_coding	tu	pseudogene/transposon
AT3G05415	4	Crick	protein_coding	tu	pseudogene/transposon
AT3G30211	4	Crick	protein_coding	tu	pseudogene/transposon
AT3G31317	7	Crick	protein_coding	tu	pseudogene/transposon
AT3G33136	2	Crick	protein_coding	tu	pseudogene/transposon
AT3G33201	3	Crick	protein_coding	tu	pseudogene/transposon
AT3G42086	2	Crick	protein_coding	tu	pseudogene/transposon
AT3G43144	4	Crick	protein_coding	tu	pseudogene/transposon
AT3G43175	2	Crick	protein_coding	tu	pseudogene/transposon
AT3G43652	2	Crick	protein_coding	tu	pseudogene/transposon
AT3G45253	2	Crick	protein_coding	tu	pseudogene/transposon
AT3G62725	2	Crick	protein_coding	tu	pseudogene/transposon
AT4G06527	2	Crick	protein_coding	tu	pseudogene/transposon
AT4G07840	2	Crick	protein_coding	tu	pseudogene/transposon
AT5G28641	3	Crick	protein_coding	tu	pseudogene/transposon
AT5G32702	2	Crick	protein_coding	tu	pseudogene/transposon
AT5G34480	2	Crick	protein_coding	tu	pseudogene/transposon
AT1G03950	2	Crick	protein_coding	intron
AT1G03980	2	Crick	protein_coding	intron
AT1G05960	2	Crick	protein_coding	intron
AT1G06460	5	Crick	protein_coding	intron
AT1G06550	2	Crick	protein_coding	intron
AT1G07030	3	Crick	protein_coding	intron
AT1G07220	2	Crick	protein_coding	intron
AT1G07550	4	Crick	protein_coding	intron
AT1G09170	2	Crick	protein_coding	intron
AT1G10740	2	Crick	protein_coding	intron
AT1G14270	2	Crick	protein_coding	intron
AT1G15420	2	Crick	protein_coding	intron
AT1G16800	2	Crick	protein_coding	intron
AT1G18140	4	Crick	protein_coding	intron
AT1G18270	3	Crick	protein_coding	intron
AT1G18650	2	Crick	protein_coding	intron
AT1G18720	3	Crick	protein_coding	intron
AT1G20290	2	Crick	protein_coding	intron
AT1G21080	8	Crick	protein_coding	intron
AT1G23540	4	Crick	protein_coding	intron
AT1G24210	2	Crick	protein_coding	intron
AT1G27770	3	Crick	protein_coding	intron
AT1G28410	3	Crick	protein_coding	intron
AT1G29730	6	Crick	protein_coding	intron
AT1G29880	3	Crick	protein_coding	intron
AT1G30080	2	Crick	protein_coding	intron
AT1G30220	2	Crick	protein_coding	intron
AT1G31230	2	Crick	protein_coding	intron
AT1G33410	2	Crick	protein_coding	intron
AT1G35780	4	Crick	protein_coding	intron
AT1G43860	2	Crick	protein_coding	intron
AT1G45170	6	Crick	protein_coding	intron
AT1G47280	2	Crick	protein_coding	intron
AT1G47640	2	Crick	protein_coding	intron
AT1G48090	3	Crick	protein_coding	intron
AT1G51965	2	Crick	protein_coding	intron
AT1G53030	3	Crick	protein_coding	intron
AT1G53705	2	Crick	protein_coding	intron
AT1G54560	2	Crick	protein_coding	intron
AT1G55350	2	Crick	protein_coding	intron
AT1G55520	2	Crick	protein_coding	intron
AT1G59453	2	Crick	protein_coding	intron
AT1G60690	3	Crick	protein_coding	intron
AT1G62360	3	Crick	protein_coding	intron
AT1G63820	2	Crick	protein_coding	intron
AT1G67120	5	Crick	protein_coding	intron
AT1G67855	5	Crick	protein_coding	intron
AT1G69020	2	Crick	protein_coding	intron
AT1G71810	3	Crick	protein_coding	intron
AT1G72110	3	Crick	protein_coding	intron
AT1G72280	2	Crick	protein_coding	intron
AT1G74440	2	Crick	protein_coding	intron
AT1G75220	3	Crick	protein_coding	intron
AT1G79530	2	Crick	protein_coding	intron
AT1G79550	4	Crick	protein_coding	intron
AT1G79920	4	Crick	protein_coding	intron
AT1G80420	3	Crick	protein_coding	intron
AT2G01420	2	Crick	protein_coding	intron
AT2G01970	3	Crick	protein_coding	intron
AT2G04305	2	Crick	protein_coding	intron
AT2G16940	3	Crick	protein_coding	intron
AT2G17470	2	Crick	protein_coding	intron
AT2G18400	3	Crick	protein_coding	intron
AT2G19120	4	Crick	protein_coding	intron
AT2G19410	5	Crick	protein_coding	intron
AT2G19560	2	Crick	protein_coding	intron
AT2G19590	2	Crick	protein_coding	intron
AT2G20190	2	Crick	protein_coding	intron
AT2G22010	2	Crick	protein_coding	intron
AT2G22650	2	Crick	protein_coding	intron
AT2G24340	3	Crick	protein_coding	intron
AT2G25320	2	Crick	protein_coding	intron
AT2G25760	2	Crick	protein_coding	intron
AT2G27040	3	Crick	protein_coding	intron
AT2G27170	3	Crick	protein_coding	intron
AT2G28755	2	Crick	protein_coding	intron
AT2G28820	2	Crick	protein_coding	intron
AT2G30000	2	Crick	protein_coding	intron
AT2G31390	2	Crick	protein_coding	intron
AT2G31510	3	Crick	protein_coding	intron
AT2G31740	3	Crick	protein_coding	intron
AT2G31900	2	Crick	protein_coding	intron
AT2G32810	2	Crick	protein_coding	intron
AT2G34080	2	Crick	protein_coding	intron
AT2G34680	2	Crick	protein_coding	intron
AT2G36480	5	Crick	protein_coding	intron
AT2G37340	2	Crick	protein_coding	intron
AT2G38170	6	Crick	protein_coding	intron
AT2G41700	4	Crick	protein_coding	intron
AT2G41830	3	Crick	protein_coding	intron
AT2G43320	2	Crick	protein_coding	intron
AT2G43770	2	Crick	protein_coding	intron
AT2G44900	3	Crick	protein_coding	intron
AT2G45980	2	Crick	protein_coding	intron
AT3G04680	2	Crick	protein_coding	intron
AT3G06010	2	Crick	protein_coding	intron
AT3G07160	8	Crick	protein_coding	intron
AT3G09310	2	Crick	protein_coding	intron
AT3G10510	4	Crick	protein_coding	intron
AT3G11130	3	Crick	protein_coding	intron
AT3G11470	2	Crick	protein_coding	intron
AT3G11964	2	Crick	protein_coding	intron
AT3G14205	4	Crick	protein_coding	intron
AT3G15970	2	Crick	protein_coding	intron
AT3G17590	3	Crick	protein_coding	intron
AT3G21140	3	Crick	protein_coding	intron
AT3G24440	2	Crick	protein_coding	intron
AT3G28760	3	Crick	protein_coding	intron
AT3G30775	2	Crick	protein_coding	intron
AT3G42060	2	Crick	protein_coding	intron
AT3G46970	2	Crick	protein_coding	intron
AT3G47010	2	Crick	protein_coding	intron
AT3G47470	3	Crick	protein_coding	intron
AT3G47910	2	Crick	protein_coding	intron
AT3G48360	5	Crick	protein_coding	intron
AT3G48960	3	Crick	protein_coding	intron
AT3G51610	3	Crick	protein_coding	intron
AT3G52390	3	Crick	protein_coding	intron
AT3G58560	3	Crick	protein_coding	intron
AT3G59020	3	Crick	protein_coding	intron
AT3G61420	2	Crick	protein_coding	intron
AT3G61960	2	Crick	protein_coding	intron
AT3G62090	2	Crick	protein_coding	intron
AT3G62710	5	Crick	protein_coding	intron
AT3G63320	2	Crick	protein_coding	intron
AT4G02230	5	Crick	protein_coding	intron
AT4G04710	3	Crick	protein_coding	intron
AT4G08480	2	Crick	protein_coding	intron
AT4G09040	2	Crick	protein_coding	intron
AT4G13410	2	Crick	protein_coding	intron
AT4G13420	3	Crick	protein_coding	intron
AT4G13550	4	Crick	protein_coding	intron
AT4G16520	2	Crick	protein_coding	intron
AT4G21680	2	Crick	protein_coding	intron
AT4G22570	3	Crick	protein_coding	intron
AT4G24580	2	Crick	protein_coding	intron
AT4G24830	2	Crick	protein_coding	intron
AT4G26630	2	Crick	protein_coding	intron
AT4G28200	3	Crick	protein_coding	intron
AT4G31670	2	Crick	protein_coding	intron
AT4G34890	2	Crick	protein_coding	intron
AT4G36690	2	Crick	protein_coding	intron
AT4G37490	2	Crick	protein_coding	intron
AT5G05170	2	Crick	protein_coding	intron
AT5G05660	2	Crick	protein_coding	intron
AT5G06060	3	Crick	protein_coding	intron
AT5G10220	3	Crick	protein_coding	intron
AT5G14470	2	Crick	protein_coding	intron
AT5G15900	4	Crick	protein_coding	intron
AT5G16210	2	Crick	protein_coding	intron
AT5G19930	2	Crick	protein_coding	intron
AT5G19950	3	Crick	protein_coding	intron
AT5G20470	2	Crick	protein_coding	intron
AT5G23660	5	Crick	protein_coding	intron
AT5G23940	2	Crick	protein_coding	intron
AT5G25060	5	Crick	protein_coding	intron
AT5G26742	2	Crick	protein_coding	intron
AT5G35750	2	Crick	protein_coding	intron
AT5G35790	2	Crick	protein_coding	intron
AT5G35930	7	Crick	protein_coding	intron
AT5G36880	3	Crick	protein_coding	intron
AT5G42920	4	Crick	protein_coding	intron
AT5G43270	3	Crick	protein_coding	intron
AT5G43960	2	Crick	protein_coding	intron
AT5G44090	2	Crick	protein_coding	intron
AT5G49555	2	Crick	protein_coding	intron
AT5G49990	2	Crick	protein_coding	intron
AT5G52450	3	Crick	protein_coding	intron
AT5G53050	3	Crick	protein_coding	intron
AT5G57690	5	Crick	protein_coding	intron
AT5G58780	3	Crick	protein_coding	intron
AT5G59740	2	Crick	protein_coding	intron
AT5G61100	2	Crick	protein_coding	intron
AT5G61960	5	Crick	protein_coding	intron
AT5G63950	2	Crick	protein_coding	intron
AT5G64410	2	Crick	protein_coding	intron
AT5G64580	4	Crick	protein_coding	intron
AT5G66380	3	Crick	protein_coding	intron

## Sheet: Table S7 Intergenic
ID	Chr	Start	Stop	#probes above cutoff	Mean exp	Mean sd	Mean phase	Mean pval	Strand
1	4	18574586	18575643	21	5.423	0.827	11.09	1.115e-09	C
2	1	24915628	24916230	14	5.05	0.478	18.315	0.0001318	C
3	3	2317570	2318142	14	4.747	0.687	13.288	0.0002118	C
4	5	9819491	9820099	12	6.269	0.673	12.149	1.234e-07	S
5	4	9068001	9068550	12	5.197	0.557	4.532	5.636e-05	S
6	3	7830914	7831424	12	5.544	0.567	14.503	0.0004129	C
7	3	5861994	5862423	11	5.756	0.706	20.569	4.462e-05	S
8	3	2898034	2898472	11	5.062	0.51	13.179	0.0002319	C
9	4	7846008	7846531	11	4.7	0.609	4.234	0.0006347	C
10	1	17395105	17395466	10	4.97	1.102	21.981	7.317e-05	S
11	1	24353595	24353958	10	4.496	0.76	20.633	0.000134	S
13	2	12677485	12677891	9	3.25	0.704	11.843	7.565e-05	S
14	5	6212827	6213143	9	4.514	0.775	9.489	0.0006539	S
15	3	20884780	20885258	9	3.485	0.589	19.194	0.0007501	S
16	2	19571318	19571652	9	2.859	0.581	21.139	0.0008957	S
17	3	12562001	12562409	9	6.53	0.51	17.434	0.001357	C
12	3	6957325	6957645	9	7.799	0.34	17.454	9.381e-07	S
22	1	28392034	28392313	8	3.464	0.554	0.188	0.0006832	C
18	2	18881107	18881439	8	3.738	0.911	15.892	7.557e-06	S
24	4	1201649	1201984	8	6.504	0.436	5.13	0.001355	C
23	2	12677485	12677858	8	3.505	0.862	8.583	0.0009954	C
21	4	18152223	18152582	8	4.412	0.578	12.964	0.0005501	C
19	4	17324282	17324535	8	2.886	0.577	18.054	6.331e-05	S
20	1	11680699	11680990	8	2.917	0.692	22.139	0.0003414	S
38	1	6072206	6072458	7	3.656	0.907	15.028	0.0007451	C
32	4	451751	452007	7	5.298	0.872	12.968	0.0004548	C
48	5	13689470	13689751	7	2.79	0.602	6.491	0.00253	C
47	5	49449	49705	7	2.835	0.503	12.952	0.002499	C
46	3	17196464	17196824	7	4.792	0.77	20.502	0.001879	C
45	5	23779431	23779664	7	4.552	0.552	18.771	0.001578	C
44	3	2900630	2900850	7	4.248	0.63	10.941	0.001427	C
43	1	2407555	2407767	7	4.342	0.793	22.559	0.001396	S
42	5	22134673	22134924	7	3.036	0.64	2.326	0.001381	C
41	3	19975380	19975688	7	2.839	0.533	12.953	0.001299	S
40	3	790398	790606	7	6.006	0.833	12.87	0.001009	C
39	1	26641180	26641403	7	4.806	0.723	13.408	0.0008851	S
28	1	28133110	28133496	7	5.397	0.581	16.539	5.218e-05	C
34	4	17650140	17650356	7	3.316	0.528	7.609	0.0005907	S
37	5	15842734	15842941	7	3.558	0.662	10.788	0.0007215	S
25	2	19075501	19075746	7	6.337	0.824	22.277	1.038e-09	S
27	2	13115300	13115562	7	7.436	0.667	20.956	5.061e-06	S
29	4	13372659	13372872	7	5.97	0.385	19.703	8.023e-05	C
30	4	7846268	7846531	7	5.963	0.506	3.03	0.0002087	S
31	4	7845363	7845688	7	3.808	0.703	4.921	0.0003061	S
33	3	23467060	23467410	7	4.58	0.726	21.095	0.000458	C
35	3	20143498	20143863	7	4.741	0.516	18.242	0.0006403	C
36	5	6839029	6839383	7	2.908	0.574	22.952	0.0006603	S
26	1	25578124	25578443	7	6.846	0.623	19.773	6.233e-07	S
68	1	26041004	26041305	6	7.086	0.475	21.251	0.001353	S
80	1	30281974	30282143	6	4.809	0.495	18.91	0.004045	S
73	1	21218428	21218609	6	4.647	0.68	13.887	0.001636	C
67	4	15416044	15416228	6	3.107	0.715	2.029	0.001277	C
69	5	8548573	8548835	6	2.909	0.666	15.147	0.001399	S
70	1	18294346	18294645	6	2.914	0.529	2.504	0.001464	C
71	4	7469825	7470036	6	4.708	0.778	5.568	0.001498	C
72	4	7440882	7441156	6	2.971	0.595	17.016	0.001499	C
74	2	6490212	6490488	6	3.409	0.581	21.222	0.001642	S
75	4	7781173	7781397	6	2.7	0.471	10.706	0.001726	C
76	5	7977972	7978152	6	2.9	0.577	2.48	0.001894	S
77	2	8008134	8008315	6	3.297	0.691	3.628	0.001915	S
79	5	23183920	23184150	6	3.056	0.683	19.443	0.003427	C
59	1	5192212	5192492	6	6.092	0.54	17.743	0.0005742	S
66	1	17645351	17645524	6	2.795	0.57	18.727	0.001156	C
78	4	7520225	7520408	6	3.533	0.533	2.669	0.002318	C
54	3	7666608	7666806	6	4.414	0.687	12.886	0.0002288	C
65	3	4700375	4700590	6	4.4	0.848	10.737	0.001145	C
61	1	10575496	10575669	6	3.04	0.753	5.053	0.0007752	S
50	1	28575346	28575557	6	2.802	0.427	18.739	0.0001026	C
51	1	28919143	28919452	6	5.257	0.626	19.239	0.0001284	C
53	1	6459780	6459992	6	3.423	0.8	15.736	0.0001798	C
49	1	25995539	25995789	6	4.989	1.403	10.886	2.391e-06	S
55	3	19121048	19121266	6	4.892	0.722	12.53	0.0002446	S
56	3	18903866	18904115	6	6.722	0.447	18.555	0.0002473	C
57	1	1534392	1534587	6	2.973	0.674	11.771	0.0004348	S
58	1	27987982	27988206	6	6.824	0.44	16.223	0.0004638	C
60	1	28216754	28216948	6	5.357	0.44	22.487	0.0007244	S
62	4	15116521	15116712	6	4.628	0.697	10.959	0.0007799	S
63	4	15116314	15116521	6	3.176	0.733	10.988	0.0008459	C
64	1	8861913	8862105	6	4.553	0.655	14.279	0.0008909	S
52	5	25031669	25031860	6	5.577	0.729	19.977	0.0001435	S
136	2	448879	449023	5	2.698	0.398	2.641	0.00217	S
130	2	18096699	18096894	5	2.703	0.41	11.098	0.001861	C
137	2	12601317	12601602	5	2.989	0.648	7.557	0.002193	C
135	1	23695396	23695579	5	2.698	0.686	1.821	0.002076	S
134	1	2173759	2173941	5	2.802	0.474	13.416	0.002064	S
133	4	14713972	14714115	5	2.69	0.52	14.763	0.001967	S
132	1	18643810	18644029	5	2.796	0.478	10.02	0.001944	C
131	5	26384781	26384931	5	3.143	0.862	18.343	0.001907	S
129	1	3860594	3860813	5	2.685	0.535	12.44	0.001818	S
128	4	12750828	12751006	5	3.36	0.616	22.502	0.001723	C
127	2	18965086	18965264	5	2.604	0.447	1.058	0.001665	S
126	4	16933501	16933684	5	2.783	0.406	1.349	0.001639	C
125	2	14158315	14158625	5	4.169	0.392	6.084	0.001568	C
138	2	15779926	15780073	5	2.829	0.623	15.681	0.002218	C
123	4	180530	180739	5	3.629	0.89	18.418	0.001478	C
147	1	8583698	8583876	5	3.118	0.444	17.518	0.002848	C
122	2	10247516	10247688	5	3.138	0.547	8.65	0.001462	S
121	5	9003797	9004045	5	3.525	0.804	15.379	0.001431	C
124	3	16467802	16467984	5	3.763	0.5	8.701	0.001503	S
149	1	2336146	2336294	5	3.492	0.554	23.855	0.002943	C
120	1	13034207	13034491	5	2.818	0.538	2.318	0.001407	C
110	5	793646	793817	5	6.056	0.563	17.617	0.001169	S
156	4	17056759	17056903	5	2.953	0.45	21.403	0.004548	C
155	1	11372161	11372335	5	2.892	0.524	18.963	0.004133	S
154	3	21119462	21119608	5	2.897	0.739	13.774	0.003741	S
153	4	972421	972612	5	3.041	0.583	1.618	0.003466	C
152	1	7249270	7249493	5	2.966	0.677	22.867	0.003343	C
145	2	13004706	13004850	5	2.761	0.528	0.043	0.00263	S
150	1	18306196	18306369	5	2.778	0.498	21	0.002974	S
139	5	5421510	5421674	5	2.683	0.513	20.069	0.002221	S
148	1	23702436	23702614	5	5.275	0.588	23.758	0.002856	S
146	1	6911839	6912030	5	2.983	0.533	16.825	0.002821	C
144	5	9936349	9936531	5	2.735	0.568	0.96	0.002374	S
143	4	6430657	6430800	5	2.85	0.476	17.432	0.002366	C
142	5	894185	894375	5	3.172	0.62	20.725	0.002358	S
141	5	571318	571572	5	2.839	0.462	20.676	0.002358	C
140	4	9758917	9759081	5	3.38	0.443	22.549	0.002318	C
151	4	2060418	2060598	5	3.644	0.541	0.677	0.003117	S
89	4	9603898	9604079	5	4.159	0.746	22.193	0.0004299	S
98	3	20328394	20328537	5	3.586	0.605	23.449	0.0006703	C
97	1	5951217	5951425	5	4.036	0.576	22.009	0.0006565	S
96	3	9667330	9667471	5	5.157	0.755	13.66	0.0006465	S
95	5	24526923	24527119	5	2.589	0.443	23.18	0.000578	S
94	5	25454166	25454304	5	4.32	0.591	4.596	0.0005286	C
93	5	16085519	16085723	5	3.71	0.602	12.92	0.000504	S
92	4	15504045	15504243	5	6	0.438	19.855	0.0004664	C
99	3	10330704	10330885	5	5.518	0.522	18.842	0.0007466	S
90	1	10428711	10428926	5	5.471	0.594	13.899	0.0004361	C
85	5	6663956	6664141	5	5.433	0.584	22.769	0.0001424	C
88	1	12002458	12002606	5	4.97	0.846	21.422	0.0004263	C
87	3	5571766	5571954	5	3.015	0.675	18.314	0.0003826	C
86	2	2921022	2921245	5	3.838	0.628	16.543	0.0002472	S
84	3	9572628	9572918	5	5.034	0.724	10.84	0.000108	C
82	3	2945813	2945991	5	3.986	0.761	22.907	2.965e-05	C
81	1	3018241	3018447	5	6.07	0.79	17.926	1.19e-05	S
119	3	1729737	1729917	5	4.344	0.533	20.035	0.001391	C
112	5	26649741	26649929	5	2.922	0.861	21.07	0.001241	S
91	3	387513	387697	5	2.808	0.631	1.54	0.0004562	S
115	5	3041998	3042182	5	2.997	0.571	17.496	0.001277	C
118	1	5426416	5426599	5	5.168	0.59	19.299	0.001343	S
117	1	19245780	19245972	5	2.832	0.764	20.902	0.001319	S
83	1	28194348	28194591	5	4.454	0.834	1.012	0.0001025	C
100	1	10096285	10096464	5	4.397	0.628	16.128	0.000757	C
116	4	11553287	11553419	5	3.437	0.611	9.444	0.001311	C
114	5	1867747	1867884	5	4.581	0.627	16.021	0.001277	C
113	1	7593184	7593351	5	4.606	0.685	16	0.00125	C
111	2	8111892	8112105	5	2.645	0.483	5.341	0.001229	S
101	4	16451692	16451867	5	3.382	0.602	17.893	0.0008089	C
108	4	9820589	9820724	5	3.157	0.685	23.924	0.001126	C
107	4	13236227	13236422	5	3.125	0.479	5.414	0.001052	S
102	3	16433323	16433520	5	2.534	0.358	0.784	0.0008137	S
106	4	7482221	7482408	5	2.952	0.605	18.824	0.001002	C
105	3	6545532	6545715	5	3.405	0.498	9.391	0.0009883	S
109	1	1122946	1123118	5	3.144	0.486	6.583	0.001161	S
103	4	13378402	13378583	5	2.74	0.49	17.116	0.0008718	S
104	4	16365437	16365625	5	2.991	0.682	16.101	0.0009175	C
246	3	389885	390036	4	2.929	0.537	23.862	0.003085	C
238	1	6587591	6587696	4	2.839	0.41	3.982	0.002736	C
239	2	7473730	7473866	4	2.738	0.507	15.871	0.002821	S
240	3	13072954	13073057	4	2.844	0.692	22.703	0.002853	S
241	3	21842257	21842401	4	3.266	0.672	1.126	0.002862	C
242	1	5895107	5895213	4	2.696	0.448	5.625	0.002874	S
243	1	12135159	12135262	4	2.831	0.554	8.59	0.002891	C
248	3	20908959	20909069	4	2.905	0.491	0.756	0.003164	C
245	1	17542544	17542690	4	3.025	0.627	16.788	0.00306	S
247	5	25303249	25303420	4	2.98	0.606	4.632	0.003121	S
237	1	5297692	5297799	4	3.544	1.019	7.727	0.002681	S
229	4	1446435	1446588	4	3.168	0.682	23.093	0.002526	S
249	4	14643843	14643955	4	3.505	0.751	21.038	0.003198	C
250	3	3694431	3694546	4	3.07	0.667	18.235	0.003223	C
251	1	18860498	18860605	4	3.144	0.692	19.34	0.003302	S
244	1	18767048	18767158	4	2.887	0.627	19.285	0.003014	C
227	3	15664479	15664633	4	2.685	0.376	23.77	0.00249	C
223	1	3592418	3592597	4	2.722	0.725	3.561	0.002262	S
222	4	13969841	13969958	4	3.656	0.688	9.152	0.002179	C
272	5	18436999	18437110	4	3.87	0.659	23.04	0.004342	C
252	2	5924236	5924382	4	2.835	0.521	19.513	0.003434	C
224	5	15114585	15114739	4	3.237	0.701	9.578	0.002337	S
231	5	15040866	15040991	4	2.731	0.464	8.948	0.002549	S
226	1	4518503	4518616	4	4.54	0.712	6.886	0.002426	C
236	1	17231400	17231506	4	2.846	0.445	18.693	0.002617	C
228	2	10568627	10568740	4	3.35	0.554	22.837	0.002511	C
230	1	22765453	22765642	4	2.739	0.575	11.224	0.002528	S
232	4	8023160	8023310	4	6.168	0.542	20.627	0.002562	S
233	2	16350685	16350847	4	3.325	0.597	1.133	0.002573	C
234	4	9889218	9889396	4	3.714	0.603	13.395	0.002583	S
235	3	8104053	8104157	4	2.616	0.381	9.359	0.002603	S
225	3	16436423	16436575	4	2.702	0.504	4.21	0.002352	S
279	1	411610	411787	4	3.785	0.497	17.104	0.004821	C
270	5	14819932	14820103	4	2.997	0.587	13.579	0.004157	C
273	1	20181596	20181700	4	3.006	0.689	21.213	0.004471	S
274	5	5504143	5504282	4	3.121	0.672	2.654	0.004492	C
275	5	11635920	11636033	4	3.475	0.599	17.584	0.004505	C
276	4	9715638	9715777	4	4.17	0.714	20.038	0.004595	C
269	1	5745261	5745412	4	3.425	0.474	18.688	0.003974	C
278	5	20489017	20489127	4	3.569	0.894	21.982	0.00471	C
268	2	13736409	13736594	4	2.837	0.721	19.292	0.003958	C
280	4	18265767	18265875	4	3.327	0.88	0.272	0.00498	C
281	4	12043704	12043848	4	3.166	0.807	21.381	0.00537	C
282	5	15034843	15035024	4	2.886	0.554	4.384	0.005485	C
283	5	17119902	17120005	4	4.865	0.648	19.625	0.005604	C
213	1	5863719	5863897	4	4.899	0.754	8.199	0.002037	C
221	3	7036529	7036634	4	2.802	0.489	19.927	0.002155	C
277	5	21875947	21876131	4	2.824	0.495	12.813	0.004625	C
261	5	24135790	24135970	4	2.957	0.67	2.575	0.003587	C
254	5	19803155	19803334	4	4.217	0.772	16.245	0.003461	C
255	3	15414427	15414602	4	2.773	0.527	7.563	0.00348	C
256	2	18892980	18893087	4	4.262	0.744	16.925	0.003489	C
257	1	11230078	11230221	4	2.882	0.639	19.797	0.003543	S
258	5	17881194	17881381	4	2.764	0.489	6.707	0.003581	C
271	1	27681878	27682026	4	2.751	0.404	15.622	0.004312	C
260	1	10477792	10477945	4	3.273	0.654	15.914	0.003586	C
253	5	24257974	24258079	4	2.952	0.596	6.392	0.003449	S
262	1	17457464	17457614	4	3.042	0.961	11.157	0.003667	C
263	3	6540777	6540925	4	2.738	0.547	5.039	0.003802	S
264	5	1987126	1987243	4	3.4	0.728	21.883	0.003838	C
265	1	7534260	7534370	4	3.627	0.587	17.728	0.003842	C
266	1	2326987	2327163	4	3.029	0.771	5.679	0.003851	C
267	4	13675050	13675219	4	3.467	0.711	7.276	0.003866	C
259	3	18560134	18560236	4	2.954	1.087	16.061	0.003584	S
180	4	9637321	9637591	4	2.941	0.398	8.698	0.001097	C
187	5	5820936	5821045	4	3.189	0.627	1.468	0.001295	S
174	1	17255841	17255945	4	4.381	0.572	13.519	0.0009134	S
175	3	11241998	11242107	4	3.117	0.545	19.257	0.0009497	C
176	4	11905521	11905734	4	2.946	0.511	17.48	0.0009523	C
177	4	13184398	13184545	4	4.12	0.683	7.558	0.001012	S
170	4	8707493	8707642	4	2.712	0.574	16.753	0.000727	S
179	1	23337731	23337841	4	3.931	0.933	9.69	0.001079	S
169	3	2805619	2805722	4	6.57	0.574	14.114	0.000664	C
181	4	13890354	13890511	4	2.798	0.517	16.912	0.001097	S
182	5	23965405	23965516	4	3.559	0.658	3.282	0.00114	C
183	2	10812858	10813075	4	2.731	0.587	11.7	0.001144	S
184	5	194643	194745	4	3.18	0.691	13.897	0.001156	S
185	5	26699766	26699891	4	4.712	0.634	20.855	0.00125	C
186	2	187532	187723	4	3.309	0.613	20.811	0.00128	C
178	3	2775125	2775495	4	2.677	0.535	6.855	0.001021	S
162	1	1467914	1468096	4	2.904	0.622	10.618	0.0003946	C
220	1	12468348	12468577	4	2.892	0.483	18.926	0.002128	C
215	1	16416361	16416538	4	2.843	0.583	18.421	0.002063	C
157	4	13716668	13716803	4	5.654	0.832	19.529	4.221e-05	S
158	3	17196824	17197033	4	5.304	0.785	19.482	7.585e-05	S
159	3	16354194	16354300	4	4.05	0.603	8.915	0.0002993	C
172	1	4788415	4788519	4	2.889	0.699	17.597	0.0008367	C
161	1	6220353	6220502	4	4.563	0.671	15.462	0.0003374	S
173	5	24658359	24658465	4	3.426	0.618	9.851	0.0008828	S
163	2	10458616	10458757	4	5.616	0.427	16.209	0.0004768	S
164	3	19355837	19355946	4	5.956	0.529	14.326	0.0005042	S
165	3	5356462	5356564	4	2.891	0.593	12.926	0.0005047	C
166	3	18156276	18156471	4	2.791	0.624	3.958	0.0005168	S
167	3	1128733	1128916	4	3.457	0.433	21.395	0.0005809	C
168	3	3873616	3873825	4	2.938	0.65	16.481	0.0005942	S
160	5	9038596	9038857	4	3.172	0.667	21.427	0.000313	C
212	2	1837621	1837807	4	2.834	0.547	13.707	0.002018	S
204	4	707362	707618	4	3.071	0.689	23.959	0.001827	C
205	1	20914362	20914503	4	5.326	0.693	0.678	0.001891	S
206	2	10313654	10313871	4	2.969	0.852	17.499	0.001893	S
207	2	10221183	10221367	4	2.911	0.547	3.577	0.001921	S
217	1	10263443	10263628	4	2.839	0.629	19.784	0.002088	S
203	1	3247213	3247359	4	2.659	0.389	0.914	0.001772	S
211	2	6021456	6021567	4	4.46	0.741	22.041	0.002001	C
208	1	19470704	19470808	4	2.859	0.458	20.132	0.001944	C
214	4	8650912	8651095	4	3.165	0.478	10.535	0.002043	C
219	1	12423103	12423279	4	2.756	0.581	11.641	0.002103	S
216	4	16401846	16402056	4	3.198	0.778	15.139	0.002071	C
188	3	13545300	13545411	4	3.104	0.518	1.312	0.001327	S
171	1	1282297	1282457	4	4.653	0.557	13.575	0.0008147	C
218	3	8483403	8483600	4	2.875	0.489	7.531	0.002093	S
209	3	6533340	6533537	4	3.14	0.604	4.143	0.001949	C
192	3	19687634	19687783	4	3.091	0.517	16.619	0.001415	C
189	4	13510238	13510396	4	3.046	0.695	21.595	0.00136	C
190	5	17014127	17014271	4	3.26	0.714	23.24	0.001363	S
210	5	7980834	7981010	4	2.778	0.595	18.607	0.00195	S
191	4	11032142	11032314	4	3.438	0.566	19.164	0.001378	C
193	5	8502409	8502589	4	3.058	0.499	21.808	0.001462	C
194	1	11179306	11179477	4	2.812	0.425	19.117	0.001498	C
195	1	4518760	4518870	4	3.237	0.709	8.551	0.001498	S
196	4	5230120	5230221	4	3.202	0.662	18.707	0.001498	C
197	3	17457345	17457449	4	4.502	0.559	22.12	0.001544	S
198	2	1472946	1473051	4	2.75	0.432	10.99	0.001569	C
199	1	5727415	5727602	4	3.391	0.742	23.781	0.001651	S
200	2	15036504	15036698	4	2.7	0.518	9.323	0.001672	S
201	5	17935594	17935701	4	3.675	0.481	23.642	0.001704	S
202	5	21407893	21407996	4	4.229	0.709	18.819	0.001771	C
466	1	22007172	22007246	3	2.963	0.769	8.342	0.003015	C
478	1	30399682	30399753	3	4.923	0.664	14.078	0.003111	C
477	5	6690231	6690300	3	3.182	0.755	17.718	0.0031	S
476	2	1281638	1281771	3	2.607	0.49	16.605	0.003084	S
475	1	1173824	1173936	3	2.952	0.578	0.494	0.003057	C
474	5	8080599	8080668	3	2.817	0.496	9.516	0.003048	C
473	2	13759061	13759174	3	2.522	0.356	22.489	0.003045	S
472	4	16259991	16260060	3	2.837	0.478	15.105	0.003044	S
471	2	9751112	9751182	3	2.847	0.666	22.943	0.003037	S
468	2	15211085	15211156	3	4.794	0.515	3.715	0.003028	S
469	5	3197902	3198008	3	3.575	0.698	2.687	0.003032	C
479	4	13888747	13888817	3	2.813	0.625	17.555	0.003122	S
465	4	10971543	10971618	3	3.145	0.662	18.21	0.002993	C
467	1	23570936	23571038	3	3.267	0.57	23.349	0.003028	C
470	2	11378685	11378799	3	2.509	0.401	4.735	0.003036	S
488	3	17883202	17883276	3	3.154	0.598	0.611	0.003243	S
432	2	19295408	19295518	3	2.64	0.428	21.945	0.002514	S
464	2	19575388	19575501	3	3.005	0.641	2.249	0.00299	S
495	4	6881814	6881889	3	2.838	0.459	18.747	0.003326	C
496	2	8244591	8244671	3	3.594	0.672	13.862	0.003342	C
494	2	12284812	12284994	3	2.909	0.515	1.046	0.003325	S
492	5	434224	434293	3	3.021	0.724	10.317	0.003304	S
491	4	4090857	4090973	3	2.7	0.485	13.239	0.00329	S
493	2	3596169	3596241	3	2.717	0.45	18.499	0.00332	C
489	2	241960	242062	3	2.963	0.535	20.713	0.003257	C
480	5	13632914	13632985	3	3.937	0.544	7.614	0.003135	C
487	2	15515505	15515611	3	3.528	0.623	23.042	0.003233	C
486	5	13936693	13936842	3	2.86	0.814	18.141	0.003227	C
485	5	26033678	26033780	3	2.77	0.537	18.01	0.00322	C
484	4	17469529	17469636	3	3.788	0.706	0.786	0.003215	C
483	4	16420432	16420570	3	3.379	0.424	0.344	0.003207	C
482	1	27988859	27988934	3	3.521	0.473	12.883	0.003193	C
481	5	10069367	10069469	3	3.055	0.682	15.538	0.003144	C
490	2	10063070	10063145	3	3.508	0.759	3.571	0.003285	S
435	3	10074063	10074175	3	2.558	0.502	22.333	0.002554	S
443	1	24524258	24524371	3	3.099	0.642	20.485	0.00266	S
442	3	10255841	10255911	3	2.568	0.43	21.491	0.002657	S
441	1	4518934	4519042	3	4.691	0.8	9.511	0.002643	S
440	5	25212249	25212355	3	4.343	0.6	15.394	0.002634	S
439	1	29759284	29759477	3	3.075	0.593	10.275	0.002629	S
438	5	1955819	1955955	3	2.855	0.508	1.078	0.002605	C
434	5	6874044	6874115	3	3.072	0.727	22.159	0.00254	C
436	5	25190592	25190663	3	3.207	0.466	3.828	0.002573	C
446	2	7902878	7903055	3	3.819	0.785	21.413	0.002724	C
497	5	1188640	1188748	3	3.184	0.773	14.631	0.003348	S
433	3	4106130	4106202	3	4.004	0.894	22.227	0.00254	S
530	4	11709980	11710051	3	3.068	0.61	19.662	0.004017	C
431	1	28392206	28392313	3	2.595	0.51	12.313	0.002513	S
430	1	8061679	8061785	3	2.877	0.529	10.451	0.002473	S
429	4	8158414	8158482	3	3.233	0.733	0.235	0.002464	S
428	4	16828947	16829069	3	3.804	0.536	20.638	0.002442	C
437	1	27268091	27268159	3	3.635	1.011	5.13	0.002582	C
453	1	27229445	27229553	3	3.074	0.464	2.918	0.002757	C
462	1	12267430	12267554	3	2.8	0.566	12.705	0.002954	S
461	5	20895734	20895837	3	2.859	0.589	10.379	0.002931	C
460	3	19424376	19424486	3	3.126	0.541	22.23	0.002883	C
459	5	8676868	8676966	3	2.957	0.398	12.292	0.002852	C
458	3	8764932	8765005	3	3.058	0.547	16.783	0.002845	C
457	1	20202856	20203032	3	3.532	0.719	1.205	0.002833	S
456	1	17931839	17931908	3	3.194	0.694	14.172	0.002787	C
444	4	7889657	7889796	3	4.862	0.531	2.049	0.002666	C
454	1	10226657	10226723	3	2.681	0.628	1.097	0.002769	S
445	5	26100	26248	3	2.965	0.667	2.849	0.002674	C
452	2	8316639	8316796	3	3.308	0.592	19.434	0.002756	C
451	3	3430045	3430115	3	3.475	0.602	20.501	0.002755	S
450	5	3881441	3881545	3	3.188	0.647	16.368	0.00275	C
449	2	204804	204874	3	2.918	0.554	3.908	0.002728	S
448	1	22137447	22137605	3	3.093	0.587	12.537	0.002728	C
447	5	6167278	6167391	3	2.743	0.428	16.416	0.002727	C
463	4	17576926	17577001	3	2.762	0.43	8.363	0.002987	C
455	5	3881650	3881759	3	3.182	0.706	16.914	0.002784	C
544	1	29292996	29293142	3	2.849	0.576	13.153	0.004279	S
536	3	950149	950256	3	2.593	0.434	2.688	0.004068	S
551	5	16405470	16405538	3	3.015	1.282	20.008	0.004547	C
550	2	2414852	2414961	3	3.16	0.527	4.343	0.004531	S
549	4	10579670	10579773	3	2.793	0.403	13.412	0.00453	C
548	3	15430894	15431008	3	3.035	0.564	13.673	0.004474	S
547	4	17028428	17028499	3	3.223	0.59	3.438	0.004442	C
553	1	17334267	17334458	3	2.915	0.722	19.364	0.004654	S
545	4	14728983	14729053	3	2.897	0.747	12.309	0.004402	C
554	1	28644373	28644508	3	2.869	0.711	13.013	0.004711	C
543	2	11298456	11298522	3	5.65	0.494	14.517	0.004168	C
542	1	10308607	10308721	3	7.455	0.327	6.677	0.004143	S
541	5	3041815	3041889	3	3.268	0.769	15.635	0.004139	C
540	3	21076394	21076480	3	2.908	0.799	21.068	0.004115	S
539	3	22068443	22068515	3	2.835	0.522	22.206	0.004096	C
538	5	18648814	18648922	3	3.27	0.75	12.92	0.004094	C
528	3	23134025	23134099	3	3.773	0.726	15.768	0.003973	S
546	1	9825144	9825285	3	3.68	0.532	22.954	0.004416	C
562	5	15110166	15110252	3	2.963	0.527	20.841	0.005471	C
427	2	7056984	7057049	3	3.126	0.607	12.07	0.002407	S
414	2	7825013	7825097	3	2.652	0.352	3.979	0.002267	C
568	5	7809185	7809257	3	3.984	0.445	0.256	0.006016	C
567	5	4957538	4957643	3	3.432	0.902	3.365	0.005949	C
566	5	6786760	6786864	3	3.292	0.726	19.048	0.005716	C
565	5	17739352	17739422	3	2.904	0.711	23.843	0.005654	C
552	3	15142267	15142446	3	3.059	0.755	17.17	0.004559	C
563	5	4715127	4715234	3	2.775	0.351	18.379	0.00558	C
535	1	21210762	21210836	3	3.964	0.866	15.998	0.004037	C
561	4	17175903	17176077	3	2.976	0.483	16.095	0.005385	C
560	5	21648076	21648143	3	4.066	0.612	18.981	0.005337	C
559	1	18289232	18289318	3	8.332	0.259	18.4	0.005246	C
558	5	10937305	10937372	3	2.897	0.591	6.356	0.005128	C
557	5	26576666	26576773	3	4.323	0.384	0.696	0.004842	C
556	5	16421125	16421198	3	4.389	0.503	3.319	0.004839	C
555	5	18396259	18396402	3	2.977	0.672	3.522	0.004818	C
564	5	437260	437333	3	3.103	0.687	2.518	0.005586	C
506	2	8815604	8815717	3	2.831	0.451	12.74	0.003533	C
537	5	17961446	17961516	3	2.845	0.406	2.242	0.004084	C
513	2	345624	345689	3	2.707	0.458	0.89	0.003666	S
512	1	24193558	24193631	3	3.475	0.719	1.205	0.003654	C
511	3	6244439	6244514	3	4.699	0.623	0.971	0.003638	C
510	3	6161020	6161100	3	3.614	0.817	19.618	0.003613	C
509	1	24016564	24016641	3	2.79	0.399	12.638	0.003591	C
515	2	14861571	14861639	3	3.977	0.999	22.211	0.003684	S
507	1	22610459	22610574	3	2.916	1.013	20.062	0.003573	C
516	1	11783936	11784004	3	2.829	0.559	4.294	0.003692	C
505	5	17818062	17818228	3	3.615	0.774	0.24	0.003503	S
504	3	77511	77620	3	2.959	0.695	8.106	0.003493	C
503	2	8157447	8157547	3	2.648	0.482	9.891	0.003491	S
502	4	17721548	17721625	3	2.605	0.43	12.887	0.00348	S
501	1	23082795	23082933	3	2.88	0.49	16.014	0.003439	C
500	5	15556046	15556157	3	3.703	0.934	21.221	0.003432	S
499	4	2804305	2804383	3	3.558	0.598	15.622	0.003387	C
508	2	17237593	17237708	3	3.038	0.643	20.803	0.00359	C
524	1	21622570	21622639	3	3.128	0.572	14.899	0.003918	C
534	3	11964425	11964530	3	3.731	0.599	0.484	0.00403	C
533	1	8155352	8155510	3	2.879	0.499	1.561	0.004026	C
532	4	16389234	16389307	3	2.985	0.529	21.147	0.004025	C
531	1	7841414	7841490	3	2.988	0.711	20.179	0.004024	S
529	4	10936771	10936843	3	2.83	0.528	20.16	0.004	C
527	2	9592525	9592694	3	3.522	0.601	22.629	0.003957	S
514	4	1101301	1101447	3	3.083	0.785	22.872	0.003669	C
525	5	15291396	15291463	3	2.96	0.921	13.488	0.003932	C
498	3	2851394	2851462	3	3.342	0.531	8.532	0.003359	C
523	5	15126755	15126832	3	3.109	0.672	4.867	0.003898	C
522	5	7673331	7673492	3	3.001	0.628	9.404	0.003865	C
521	2	18827178	18827249	3	3.164	0.642	14.333	0.003844	S
520	5	2379436	2379540	3	2.848	0.525	19.232	0.003834	C
519	1	7894494	7894632	3	3.878	0.746	13.651	0.003812	S
518	1	25186481	25186632	3	2.762	0.507	4.077	0.003811	S
517	5	3884939	3885025	3	2.861	0.468	10.099	0.0037	C
526	4	15612435	15612580	3	5.711	0.962	10.501	0.003952	C
327	4	14983952	14984059	3	3.057	0.697	20.438	0.0009875	S
319	3	10816945	10817013	3	2.979	0.91	10.563	0.0008685	C
334	3	8002292	8002404	3	2.883	0.339	21.376	0.001089	C
333	2	10058917	10059065	3	2.894	0.642	20.236	0.00107	C
332	2	8890186	8890261	3	2.677	0.327	14.205	0.001052	S
331	5	18999027	18999099	3	3.124	0.735	22.406	0.001048	S
330	1	1479647	1479721	3	3.405	0.68	23.169	0.001036	C
336	2	1167930	1168084	3	2.979	1.082	3.626	0.001112	S
328	2	12507037	12507197	3	2.703	0.381	0.3	0.0009918	S
337	4	99845	99923	3	2.728	0.407	1.821	0.00113	C
326	4	10877	11025	3	3.642	0.639	15.334	0.0009861	S
325	1	16435122	16435312	3	3.73	0.709	19.746	0.0009837	S
324	1	7803039	7803225	3	2.543	0.359	12.116	0.0009786	S
323	3	5488397	5488551	3	4.096	0.563	20.786	0.000939	C
322	5	26826204	26826335	3	5.421	0.687	23.519	0.0009119	C
321	1	25898012	25898126	3	3.945	0.427	0.491	0.0008997	S
354	5	9747943	9748014	3	3.721	0.512	22.84	0.001393	S
329	2	6691100	6691174	3	4.01	0.721	19.663	0.001021	C
345	4	12450995	12451063	3	2.68	0.45	14.638	0.001236	S
353	5	6039191	6039267	3	3.303	0.816	19.361	0.001384	S
352	2	9759978	9760048	3	5.359	0.695	17.849	0.001371	S
351	2	13315526	13315594	3	3.031	0.556	10.785	0.00135	S
350	5	23970946	23971098	3	2.97	0.568	9.56	0.001346	C
349	5	5873666	5873819	3	2.812	0.431	4.497	0.001332	C
348	3	5108514	5108624	3	2.982	0.46	5.866	0.001328	C
335	1	29464758	29464840	3	2.761	0.418	20.867	0.001091	C
346	1	29943771	29943888	3	2.961	0.577	10.862	0.001295	C
318	2	11078286	11078396	3	6.959	0.361	13.86	0.000863	C
344	4	17736269	17736360	3	2.581	0.424	1.018	0.00122	S
343	1	470878	470950	3	2.904	0.736	8.123	0.001219	S
342	1	192151	192218	3	3.289	0.91	0.609	0.001194	C
341	4	11236375	11236486	3	2.95	0.459	21.561	0.001189	C
340	1	11973491	11973559	3	2.907	0.532	21.317	0.001186	S
339	2	2087342	2087498	3	5.621	0.528	17.747	0.001175	C
338	3	9527874	9527948	3	3.35	0.752	9.618	0.001142	C
347	2	7099347	7099481	3	2.663	0.483	14.83	0.001318	S
290	2	13116051	13116150	3	3.895	0.539	23.097	0.0002065	S
320	2	6970226	6970298	3	4.292	0.383	1.181	0.0008797	C
298	1	28058132	28058236	3	4.985	0.536	4.413	0.0004644	S
297	1	21449558	21449664	3	3.244	0.676	11.609	0.000437	S
296	2	16858513	16858658	3	3.257	0.692	10.394	0.0003742	C
295	1	19495948	19496271	3	5.509	0.788	20.301	0.000315	C
294	4	17815567	17815712	3	3.037	0.722	0.371	0.0003059	C
300	2	1439713	1439788	3	3.774	0.496	2.536	0.0004994	C
292	2	421810	421876	3	3.277	0.605	18.196	0.000255	C
301	1	192151	192218	3	4.699	1.435	23.654	0.0005171	S
288	5	16849113	16849255	3	7.704	0.291	20.357	0.0001592	C
287	4	13982640	13982779	3	2.868	0.552	21.839	0.0001583	S
286	3	5558602	5558674	3	6.052	0.433	11.532	0.0001303	C
285	3	19943874	19943946	3	4.028	1.121	11.977	6.744e-05	S
284	1	4965633	4965702	3	2.686	0.419	3.751	6.298e-05	S
426	1	6872573	6872694	3	4.053	0.584	21.958	0.002403	C
416	2	13177332	13177528	3	2.986	0.618	16.476	0.002286	C
293	3	20902991	20903067	3	5.868	0.632	19.292	0.0002605	C
309	1	17246672	17246761	3	2.867	0.502	15.998	0.0006087	C
317	5	10785727	10785831	3	2.633	0.396	23.453	0.0008554	S
316	4	5466679	5466826	3	4.644	0.628	18.562	0.0008468	C
315	1	15735253	15735354	3	3.037	0.621	18.541	0.0007816	C
314	5	9043780	9043904	3	2.989	0.535	0.982	0.0007763	C
313	4	2393820	2393922	3	3.009	0.483	20.615	0.0007284	C
312	3	21514485	21514587	3	2.75	0.554	21.968	0.0006895	S
299	5	17577013	17577080	3	2.793	0.48	1.467	0.0004731	C
310	4	5362762	5362900	3	2.632	0.364	22.58	0.0006469	S
291	2	18453522	18453594	3	2.804	0.552	21.073	0.0002495	C
308	5	1565027	1565102	3	4.233	0.932	19.796	0.000607	S
307	2	16538392	16538505	3	2.665	0.393	0.641	0.0005882	S
306	3	15809570	15809639	3	3.196	0.955	1.863	0.0005785	S
305	1	23565820	23565947	3	3.225	0.481	21.037	0.0005645	C
304	1	17255171	17255279	3	3.161	0.905	18.823	0.0005587	S
303	1	10183519	10183690	3	6.712	0.436	18.864	0.0005582	C
302	4	4847604	4847779	3	2.545	0.383	21.943	0.0005331	S
311	2	8820638	8820710	3	3.095	0.631	5.269	0.0006731	C
397	5	14024814	14024885	3	2.863	0.527	2.722	0.001978	S
405	2	13004962	13005067	3	3.337	0.787	23.766	0.002112	S
404	5	8698133	8698205	3	2.961	0.598	17.953	0.002093	S
403	1	10392519	10392590	3	3.042	0.559	14.567	0.002092	S
402	5	12533742	12533816	3	3.559	0.623	6.54	0.00209	S
401	3	17972155	17972231	3	4.038	0.56	2.081	0.002063	C
400	3	11375081	11375261	3	2.753	0.638	0.748	0.002059	S
390	5	5038365	5038478	3	2.816	0.642	18.313	0.001912	S
398	1	17191245	17191323	3	3.433	0.535	15.48	0.002007	C
408	3	6089044	6089111	3	3.507	0.503	3.208	0.002139	S
396	4	17872858	17873043	3	4.53	0.532	20.125	0.001975	C
395	1	19824174	19824245	3	3.005	0.5	21.521	0.001962	S
394	5	8145596	8145700	3	2.782	0.498	20.541	0.00195	C
393	5	15086237	15086414	3	2.857	0.503	12.731	0.001938	C
392	1	19321567	19321708	3	2.823	0.518	7.844	0.001931	C
391	2	6399735	6399804	3	4.693	0.661	20.226	0.001914	S
399	5	26894704	26894772	3	3.42	0.894	19.903	0.002024	C
417	2	15492506	15492690	3	2.896	0.425	0.103	0.002289	C
425	2	6447124	6447190	3	3.344	0.752	23.944	0.00239	C
424	1	20971410	20971557	3	3.622	0.768	23.117	0.002375	C
423	1	18046533	18046637	3	3.813	0.81	12.43	0.00236	S
289	4	642111	642253	3	2.716	0.546	4.768	0.0001963	S
355	2	17880876	17881012	3	3.539	0.871	17.372	0.001407	C
422	1	2925806	2925918	3	3.334	0.647	19.518	0.002348	C
406	1	23217059	23217131	3	2.896	0.645	17.638	0.002136	S
418	4	17876094	17876276	3	3.112	0.516	3.63	0.002291	C
407	1	25985138	25985313	3	3.187	0.591	22.438	0.002136	S
415	1	8919308	8919379	3	4.343	0.732	12.196	0.002277	S
413	3	15542198	15542311	3	4.857	0.446	10.401	0.002263	S
412	4	9287225	9287420	3	2.797	0.391	3.455	0.002257	C
411	1	3081755	3081826	3	3.239	0.839	21.925	0.002243	S
410	1	24470881	24470949	3	3.19	0.598	0.658	0.002179	S
409	1	16977949	16978015	3	2.782	0.429	4.506	0.002141	C
419	5	657301	657415	3	5.573	0.623	11.431	0.002302	S
420	3	21204363	21204439	3	3.085	0.662	4.901	0.002322	C
356	3	8697693	8697812	3	5.43	0.404	21.099	0.001411	C
370	4	929882	930062	3	4.602	0.621	5.453	0.00165	C
369	1	20655245	20655321	3	2.854	0.556	23.481	0.001644	S
368	1	27717870	27718061	3	2.835	0.544	16.76	0.001573	C
367	1	28299368	28299444	3	2.701	0.466	13.888	0.001537	C
366	4	6624400	6624699	3	3.23	0.744	23.26	0.001534	C
365	5	10670601	10670770	3	2.564	0.323	8.99	0.001506	S
371	4	6685335	6685459	3	2.861	0.531	20.816	0.001667	C
363	5	9095529	9095675	3	2.766	0.495	18.223	0.001472	S
362	5	5448604	5448669	3	2.934	0.66	15.74	0.001459	S
357	1	25532017	25532095	3	2.734	0.429	16.999	0.001415	S
360	4	13063042	13063107	3	3.136	0.578	4.616	0.001458	C
361	5	8943686	8943763	3	2.561	0.377	21.059	0.001458	S
358	5	4944733	4944841	3	2.86	0.451	15.791	0.001433	C
389	4	12296860	12296971	3	2.898	0.796	12.774	0.00191	S
421	4	12854013	12854085	3	2.962	0.485	17.55	0.002339	C
359	4	11654536	11654674	3	2.895	0.657	3.37	0.001442	C
364	3	9966763	9966831	3	3.425	0.563	22.846	0.00148	C
382	1	25626895	25626963	3	2.993	0.899	1.753	0.00175	S
386	4	13017683	13017890	3	3.204	0.67	20.916	0.001853	C
387	5	19598315	19598391	3	3.528	0.664	14.833	0.001875	S
372	3	3441095	3441169	3	3.141	0.624	14.41	0.00167	S
383	5	16659035	16659223	3	2.771	0.52	18.213	0.00176	S
385	3	5730409	5730514	3	2.835	0.656	20.781	0.001826	S
381	3	7681948	7682024	3	2.878	0.547	12.145	0.001738	S
380	4	954626	954816	3	3.222	0.758	21.333	0.001729	C
379	5	23193611	23193750	3	3.044	0.439	14.435	0.001724	C
373	3	6719838	6719902	3	2.725	0.526	2.361	0.001682	S
378	2	303448	303517	3	3.006	0.673	20.846	0.001721	S
388	1	14048749	14048821	3	2.704	0.473	14.682	0.001895	S
377	4	9791593	9791731	3	2.7	0.45	11.403	0.001718	C
376	1	22448850	22448922	3	4.37	0.615	18.559	0.001709	S
374	1	22365861	22365933	3	4.567	0.816	19.485	0.001708	C
384	2	18638708	18638777	3	3.234	0.47	4.175	0.001801	C
375	1	590000	590132	3	5.167	0.402	20.705	0.001709	S
920	1	20682507	20682583	2	3.784	0.454	17.609	0.003287	S
913	2	2825150	2825222	2	2.822	0.557	14.88	0.003212	S
914	1	3549198	3549254	2	3.369	0.839	23.816	0.003216	S
915	5	831975	832011	2	2.844	0.654	22.687	0.003222	C
916	1	17827747	17827780	2	3.24	0.761	0.437	0.003226	C
917	5	18596868	18596902	2	2.659	0.597	3.312	0.003246	S
919	1	3925750	3925786	2	2.873	0.413	18.119	0.003285	C
924	5	23396788	23396873	2	3.015	0.676	21.45	0.003312	C
921	1	2535172	2535207	2	2.829	0.487	15.552	0.003292	S
912	4	11525155	11525191	2	3.196	0.831	16.118	0.003203	S
922	5	21904525	21904561	2	2.748	0.394	6.622	0.003292	C
923	3	17457204	17457273	2	6.731	0.351	21.963	0.003299	S
918	5	8810730	8810802	2	3.865	0.738	3.645	0.003283	S
904	5	7916668	7916704	2	3.274	0.52	1.36	0.003142	C
896	1	967124	967199	2	2.792	0.715	17.301	0.003088	S
897	1	21271066	21271100	2	2.752	0.284	19.635	0.003091	C
898	4	8043679	8043759	2	4.546	0.294	0.541	0.003105	C
940	1	26506001	26506038	2	2.934	0.427	18.271	0.003395	C
900	3	13145829	13146019	2	5.168	0.855	4.694	0.003111	S
901	2	10184129	10184200	2	2.642	0.411	5.309	0.003125	S
906	5	25996897	25996931	2	3.953	0.898	21.456	0.003183	C
903	1	19385937	19386016	2	3.279	0.683	18.815	0.00314	S
911	4	12352789	12352862	2	2.627	0.346	22.922	0.003202	S
905	5	17129524	17129564	2	3.062	0.485	21.998	0.003156	C
899	1	18899631	18899669	2	2.709	0.506	19.378	0.003111	C
907	4	17638823	17638859	2	2.901	0.463	4.764	0.003187	C
908	4	2127484	2127523	2	2.948	0.379	8.362	0.003189	C
909	1	967408	967478	2	2.554	0.469	18.107	0.003192	S
910	2	2293202	2293274	2	2.631	0.503	20.472	0.003196	S
902	2	8878240	8878355	2	2.829	0.427	5.888	0.003134	C
954	1	25191090	25191206	2	2.516	0.545	23.736	0.003503	S
946	3	16784719	16784786	2	2.853	0.566	4.962	0.00344	S
947	3	21157170	21157206	2	2.859	0.688	13.709	0.003444	S
948	3	14095843	14095918	2	2.857	0.45	9.205	0.003448	S
949	3	19248259	19248296	2	3.671	0.626	9.992	0.003457	S
950	5	14956445	14956483	2	2.878	0.709	23.885	0.003475	S
951	5	5693874	5693908	2	2.724	0.512	11.518	0.003478	S
938	2	15285430	15285467	2	3.3	0.738	16.159	0.003381	S
953	5	26116988	26117024	2	3.123	0.758	13.455	0.003491	C
943	2	12000419	12000455	2	2.862	0.429	21.122	0.003417	C
895	5	503232	503331	2	3.756	0.651	22.26	0.00308	S
862	5	26034122	26034159	2	2.983	0.618	10.263	0.002829	S
955	1	5288961	5289030	2	3.78	0.427	11.84	0.003509	C
956	3	21312233	21312270	2	3.037	0.603	9.485	0.003527	C
957	5	15822871	15822981	2	2.917	0.538	10.211	0.003548	C
958	5	5696509	5696570	2	4.147	0.598	23.214	0.003554	C
952	1	24556515	24556589	2	3.798	0.725	19.994	0.003482	S
934	1	12076085	12076126	2	5.612	0.655	20.794	0.003363	S
926	1	4069631	4069668	2	3.327	0.685	12.353	0.003315	S
927	5	23192746	23192778	2	2.843	0.635	12.988	0.003318	S
928	1	6869504	6869576	2	2.731	0.449	13.754	0.003326	C
929	5	3184362	3184394	2	2.7	0.571	9.416	0.003331	S
930	2	18359346	18359497	2	2.714	0.308	23.139	0.003346	C
931	1	24187358	24187395	2	2.988	1.081	11.105	0.003352	S
945	2	3808509	3808543	2	2.862	0.597	22.234	0.003427	S
933	2	10467969	10468003	2	2.463	0.364	21.271	0.003361	S
944	2	7087054	7087146	2	6.883	0.772	20.032	0.003418	C
935	5	21061622	21061653	2	2.585	0.335	19.944	0.003364	C
936	5	25465781	25465814	2	3.161	1.052	22.343	0.003374	S
937	1	1134616	1134654	2	5.129	0.512	20.968	0.003375	C
939	4	12291010	12291044	2	2.83	0.574	21.185	0.003388	C
941	1	19834473	19834509	2	3.128	1.106	19.933	0.003402	S
942	4	6786645	6786683	2	2.922	0.516	17.774	0.003409	C
925	1	23038377	23038444	2	5.105	0.806	12.696	0.003315	C
932	5	26924345	26924410	2	3.679	0.724	21.317	0.003353	S
852	5	1995722	1995763	2	3.035	0.592	12.654	0.002722	S
864	2	2825364	2825402	2	3.322	0.637	12.553	0.002848	S
846	5	14046736	14046807	2	2.588	0.491	14.307	0.002693	S
847	3	3495603	3495635	2	4.199	0.296	12.566	0.0027	S
848	1	13704798	13704833	2	2.898	0.559	10.843	0.002704	S
849	1	10365149	10365187	2	2.976	0.806	16.675	0.002711	S
844	2	7464588	7464729	2	3.196	0.566	2.78	0.002681	S
851	1	510928	511032	2	3.393	0.858	22.304	0.002715	S
843	4	13102597	13102673	2	2.621	0.351	4.068	0.002672	C
853	1	1552597	1552666	2	3.205	1.085	2.28	0.002732	S
854	4	8097363	8097399	2	2.893	0.392	1.851	0.002736	C
855	5	26685882	26685915	2	2.934	0.518	15.122	0.002744	S
856	2	16630972	16631120	2	5.443	0.427	1.927	0.002759	C
857	4	9973274	9973312	2	2.95	0.477	2.98	0.00277	C
858	1	29055296	29055332	2	3.407	0.781	22.308	0.002778	C
850	5	16411275	16411311	2	2.87	0.482	5.152	0.002712	C
836	2	843836	843870	2	2.816	0.423	21.061	0.002632	C
832	1	1877219	1877254	2	4.61	0.565	21.484	0.002585	C
831	3	22068577	22068615	2	3.194	0.688	21.622	0.002571	C
1031	3	8816455	8816491	2	2.662	0.37	21.778	0.004403	C
959	1	13117248	13117320	2	4.08	0.344	21.649	0.003557	S
833	1	9173188	9173219	2	2.618	0.431	19.297	0.0026	S
845	1	18036278	18036315	2	4.563	0.483	17.749	0.002683	C
835	5	1831482	1831563	2	2.679	0.462	14.174	0.00263	S
861	1	84993	85107	2	2.821	0.595	2.688	0.002801	C
837	5	21042506	21042537	2	3.007	0.42	13.176	0.002637	S
838	2	17817187	17817223	2	2.726	0.353	16.982	0.002647	S
839	2	623960	623996	2	3.277	0.888	16.799	0.00266	C
840	2	4661176	4661213	2	2.669	0.585	12.298	0.00266	S
841	3	9966608	9966646	2	2.667	0.357	22.264	0.00266	C
842	4	5717083	5717119	2	3.841	0.54	3.271	0.002663	C
834	1	29876231	29876265	2	3.948	0.838	20.962	0.002611	S
887	1	24555940	24555976	2	4.431	0.567	6.542	0.003041	C
880	3	1051895	1052047	2	3.19	0.706	21.409	0.002987	C
881	4	17028291	17028326	2	2.801	0.754	1.713	0.002988	C
882	2	10740239	10740316	2	3.26	0.603	17.079	0.002994	C
883	1	27021200	27021233	2	3.934	0.661	9.036	0.002995	S
884	5	24837820	24837851	2	3.59	0.638	23.392	0.002998	C
859	2	4733813	4733885	2	2.971	0.443	4.056	0.002795	S
886	2	12425707	12425742	2	2.835	0.57	22.813	0.003023	S
877	5	5044121	5044190	2	2.766	0.433	13.671	0.002971	C
888	3	23417466	23417556	2	2.905	0.891	16.444	0.003053	S
889	1	5293490	5293526	2	3.302	0.618	23.912	0.003055	C
890	1	27717095	27717163	2	4.53	0.722	20.546	0.003055	C
891	4	6955204	6955239	2	3.17	0.475	6.666	0.003057	C
892	3	20536396	20536434	2	2.958	0.709	17.606	0.003078	C
893	1	1965681	1965718	2	2.96	0.518	10.782	0.003079	C
885	3	3580600	3580672	2	2.444	0.305	13.435	0.003021	S
871	5	10800247	10800281	2	2.796	0.75	6.331	0.0029	S
894	3	21111600	21111710	2	2.745	0.601	17.675	0.00308	C
863	1	18142072	18142105	2	6.389	0.512	7.071	0.00284	S
865	3	22654879	22654953	2	2.893	0.613	19.344	0.002855	C
866	4	216522	216557	2	2.8	0.369	12.159	0.002856	C
867	5	18771140	18771181	2	2.812	0.654	18.931	0.002867	S
868	2	9623755	9623824	2	2.396	0.341	4.782	0.002882	S
879	3	11199762	11199800	2	2.595	0.541	2.763	0.002979	S
870	4	7227915	7227950	2	2.697	0.536	6.804	0.0029	S
878	4	1872881	1872916	2	3.928	0.728	12.146	0.002975	C
872	3	21157416	21157452	2	3.171	0.814	15.795	0.002928	C
873	3	5380372	5380408	2	3.319	0.956	18.37	0.002932	C
874	2	5563706	5563829	2	3.657	0.515	22.029	0.002935	C
875	3	9719074	9719118	2	2.884	0.656	0.443	0.002937	C
876	3	7527688	7527729	2	2.705	0.574	13.613	0.002969	S
860	1	2176838	2176965	2	3.101	0.715	7.699	0.002798	C
869	1	20640572	20640613	2	2.952	0.638	0.498	0.002887	C
1051	5	3241461	3241497	2	3.025	0.401	20.635	0.004643	C
1025	1	5423659	5423695	2	3.818	0.691	5.687	0.004366	C
1045	1	11317892	11317924	2	2.852	0.498	14.283	0.004564	S
1046	3	10023817	10023851	2	3.202	0.548	21.675	0.004569	C
1047	4	10375216	10375256	2	2.99	0.762	13.391	0.004584	C
1048	5	16918500	16918567	2	2.796	0.355	13.962	0.004625	C
1043	4	6889689	6889725	2	3.383	0.712	3.638	0.004537	C
1050	5	2945964	2945995	2	2.907	0.545	7.218	0.004638	C
1042	1	9538728	9538765	2	5.759	0.46	20.879	0.004521	C
1052	5	22107071	22107109	2	2.795	0.477	7.41	0.004645	C
1053	5	17688198	17688235	2	2.856	0.601	4.485	0.004647	C
1054	1	24437145	24437180	2	2.957	0.651	15.7	0.004683	S
1055	4	10404618	10404687	2	2.697	0.457	22.372	0.004692	C
1056	1	6467150	6467182	2	2.853	0.526	6.147	0.004696	C
1057	3	3631491	3631527	2	3.361	0.527	14.829	0.004702	C
1049	1	8958997	8959070	2	2.658	0.696	13.381	0.004629	S
1035	2	2102141	2102174	2	4.602	0.678	22.091	0.004449	C
1029	1	6867563	6867597	2	2.95	0.637	14.174	0.004387	C
1027	1	29470010	29470081	2	2.931	0.614	10.802	0.00438	C
1028	5	22151223	22151304	2	2.899	0.857	6.318	0.004382	C
1030	1	27587172	27587209	2	2.928	0.497	8.273	0.004396	C
1032	5	9357148	9357186	2	6.915	0.338	14.004	0.004408	C
1044	1	22081569	22081644	2	2.899	0.544	18.384	0.004547	C
1034	2	13116255	13116293	2	5.005	1.127	1.415	0.004443	S
1060	1	21648166	21648204	2	3.322	0.499	22.257	0.004728	C
1036	4	16835802	16835874	2	3.556	0.683	8.471	0.004457	C
1037	1	19719078	19719182	2	2.802	0.51	17.841	0.004462	C
1038	2	16960974	16961007	2	4.817	0.703	5.546	0.004463	S
1039	5	7517394	7517462	2	5.46	0.54	16.324	0.004469	C
1040	1	27176573	27176610	2	4.136	0.572	7.987	0.004493	S
1041	4	17774159	17774192	2	2.808	0.44	7	0.00451	C
1033	2	12398811	12398849	2	2.724	0.573	3.637	0.004409	S
1084	5	157647	157740	2	3.237	1.076	8.182	0.005691	C
1077	5	3762416	3762452	2	4.676	0.337	20.787	0.005475	C
1078	5	21116846	21116884	2	4.714	0.565	16.293	0.005548	C
1079	4	18049469	18049506	2	2.982	0.392	18.73	0.00555	C
1080	5	8468988	8469027	2	5.684	0.91	15.623	0.00555	C
1081	4	7888160	7888192	2	3.94	0.732	23.225	0.005618	C
1058	1	17290802	17290839	2	2.627	0.368	21.247	0.004721	S
1083	5	25253558	25253598	2	2.873	0.681	5.257	0.005674	C
1074	5	1526954	1526994	2	3.332	0.542	3.947	0.005232	C
1085	5	11404855	11404960	2	3.133	0.639	13.523	0.005738	C
1086	5	9133764	9133882	2	3.22	0.952	1.471	0.005869	C
1087	5	17892045	17892102	2	4.752	0.784	17.613	0.005883	C
1088	5	15204607	15204647	2	2.857	0.578	6.83	0.005926	C
619	4	4538877	4538956	2	4.184	0.772	3.473	0.000876	C
830	3	12279549	12279580	2	2.721	0.624	16.921	0.00257	S
1082	5	16822860	16822896	2	3.078	0.503	16.516	0.005623	C
1068	1	5172416	5172453	2	3.027	0.704	1.304	0.005039	C
1024	3	10604794	10604828	2	2.562	0.383	6.519	0.004339	S
1061	1	26486935	26486968	2	2.99	0.621	14.905	0.004748	C
1062	3	22974639	22974675	2	2.597	0.436	21.505	0.004756	S
1063	5	20310534	20310606	2	2.88	0.788	16.666	0.004759	C
1064	5	3096031	3096174	2	2.897	0.641	0.254	0.004774	C
1065	1	24869388	24869430	2	4.342	0.646	23.43	0.004862	C
1076	1	928563	928609	2	3.038	0.616	20.422	0.005323	C
1067	1	4597590	4597621	2	4.222	0.762	18.684	0.005037	C
1075	5	14277755	14277834	2	2.917	0.614	23.009	0.005261	C
1069	1	29653440	29653476	2	6.204	0.529	15.796	0.005051	C
1070	5	21807985	21808021	2	3.288	1.118	3.076	0.005058	C
1071	1	4218283	4218317	2	3.018	0.439	22.472	0.005093	C
1072	5	4276226	4276261	2	2.779	0.474	9.397	0.005122	C
1073	5	22903678	22903746	2	3.323	0.593	13.942	0.005206	C
1059	1	9358546	9358584	2	2.893	0.584	12.918	0.004728	C
1066	5	6756096	6756134	2	2.981	0.8	10.119	0.004927	C
984	5	24294544	24294583	2	3.069	0.713	23.041	0.003788	C
1026	3	23308680	23308715	2	2.98	0.511	20.871	0.004377	C
978	1	12172030	12172065	2	4.918	0.64	21.888	0.003713	C
979	5	8686741	8686775	2	5.538	0.518	13.19	0.003719	C
980	1	22692691	22692730	2	3.068	0.646	22.224	0.003744	S
981	3	11560689	11560728	2	3.465	0.561	6.747	0.003767	C
976	5	10996589	10996624	2	2.771	0.516	0.346	0.003709	C
983	2	18062126	18062182	2	4.552	0.585	4.282	0.003787	S
975	3	8105012	8105093	2	2.72	0.768	11.094	0.003709	S
985	1	21119827	21119862	2	3.475	0.804	11.103	0.003816	S
986	5	10065582	10065660	2	2.76	0.479	15.678	0.003843	S
987	2	8811456	8811496	2	2.921	0.548	10.441	0.003844	S
988	5	14005736	14005808	2	2.76	0.464	8.792	0.003861	S
989	2	18481159	18481230	2	3.949	0.723	11.22	0.003868	C
990	5	15549072	15549110	2	2.921	0.746	8.63	0.0039	C
982	1	10420674	10420715	2	2.609	0.784	22.071	0.003779	S
968	4	1482479	1482556	2	2.801	0.732	23.006	0.003625	C
961	1	28603824	28603857	2	2.861	0.559	1.291	0.003565	S
962	3	19738536	19738574	2	3.02	0.647	20.92	0.003574	C
963	2	642658	642696	2	2.925	0.856	0.884	0.003586	C
964	5	21686480	21686516	2	3.213	0.688	2.352	0.00359	C
965	5	1950559	1950595	2	2.712	0.431	21.351	0.003594	C
977	4	10020246	10020298	2	2.752	0.297	16.944	0.003711	C
967	1	29430573	29430611	2	2.851	0.353	19.216	0.003604	C
993	4	7313909	7313941	2	3.421	0.694	10.662	0.003927	C
969	2	2232194	2232296	2	3.783	0.524	23.953	0.003652	S
970	2	8542120	8542156	2	3.694	0.859	10.48	0.003658	S
971	1	10407220	10407251	2	3.016	0.73	19.787	0.003663	C
972	4	12529549	12529585	2	2.983	0.747	20.171	0.003664	S
973	3	3705738	3705777	2	5.63	0.686	3.416	0.003679	C
974	4	15201673	15201717	2	2.76	0.546	19.138	0.003701	S
966	5	13626494	13626575	2	2.818	0.631	2.581	0.003602	C
1017	2	9742882	9742918	2	2.779	0.522	22.538	0.004219	S
1010	1	20507833	20507869	2	2.666	0.347	5.654	0.004134	S
1011	3	11956376	11956413	2	3.08	0.716	0.069	0.004151	S
1012	1	24337697	24337734	2	2.891	0.806	16.028	0.004165	C
1013	2	9573172	9573231	2	2.573	0.439	21.917	0.004187	S
1014	2	7040125	7040156	2	2.777	0.573	23.09	0.004188	C
991	2	6924988	6925024	2	4.561	1.308	10.249	0.003904	C
1016	1	17931733	17931769	2	3.204	0.845	14.318	0.004211	C
1007	5	831828	831861	2	3.014	0.722	21.984	0.00412	C
1018	3	6383006	6383046	2	2.661	0.617	18.87	0.004238	S
1019	3	1214211	1214248	2	2.599	0.423	15.107	0.004263	S
1020	5	10299207	10299285	2	3.497	0.674	12.379	0.004268	C
1021	1	25669857	25669888	2	2.838	0.498	17.478	0.00429	C
1022	1	6875988	6876025	2	3.344	0.779	9.549	0.004321	S
1023	2	10635400	10635474	2	4.263	1.048	20.896	0.004339	S
1015	4	16860008	16860039	2	2.939	0.725	17.857	0.00419	C
1001	2	7837872	7837908	2	4.519	0.526	19.816	0.004069	S
960	1	19847293	19847328	2	2.496	0.295	21.003	0.003562	S
994	5	16773716	16773789	2	6.574	0.585	16.644	0.003945	C
995	4	329800	329838	2	2.817	0.547	18.789	0.003958	S
996	1	2562426	2562464	2	2.867	0.572	23.394	0.004003	C
997	4	8346123	8346200	2	4.586	0.657	23.938	0.004018	C
998	3	10306296	10306331	2	2.897	0.694	17.943	0.004019	C
1009	2	13116255	13116293	2	3.194	0.623	3.465	0.004126	C
1000	3	17151412	17151448	2	2.718	0.448	21.968	0.004053	S
1008	2	11023240	11023274	2	3.364	0.824	15.8	0.004126	C
1002	2	14833864	14833905	2	2.623	0.479	21.419	0.004079	S
1003	5	19827523	19827559	2	3.228	0.723	21.223	0.004087	C
1004	2	8827720	8827792	2	3.476	0.841	6.103	0.004103	S
1005	4	999369	999405	2	3.661	0.475	3.359	0.004104	C
1006	2	14862806	14862844	2	2.95	0.542	5.505	0.004118	C
992	3	10361963	10362003	2	2.846	0.496	17.993	0.003906	C
999	1	24186986	24187021	2	3.507	0.556	22.578	0.004047	S
659	1	14032942	14032978	2	2.806	0.436	20.19	0.00124	S
635	3	12921152	12921192	2	2.819	0.374	22.482	0.001037	S
653	5	14237341	14237435	2	2.822	0.522	19.165	0.001211	C
654	1	28088210	28088244	2	2.634	0.378	19.517	0.001215	S
655	1	21018903	21018943	2	3.188	0.756	18.163	0.001216	C
656	3	2797336	2797368	2	2.93	0.698	4.152	0.001223	C
651	5	9516748	9516784	2	2.574	0.28	18.546	0.001195	C
658	5	1064981	1065021	2	3.263	0.684	18.882	0.001228	S
650	4	1505757	1505795	2	3.115	0.726	9.438	0.001189	C
660	1	20798016	20798053	2	3.136	0.706	19.467	0.001248	C
661	2	12598849	12598920	2	3.381	0.795	17.061	0.001248	C
662	1	7248303	7248384	2	2.708	0.409	0.353	0.00125	S
663	3	7943816	7943848	2	2.659	0.377	5.144	0.001252	S
664	3	19210551	19210587	2	2.76	0.321	6.215	0.00127	C
665	3	1145633	1145669	2	2.521	0.29	23.024	0.001271	S
657	4	18514644	18514682	2	2.436	0.379	8.451	0.001225	S
643	4	18099878	18099914	2	2.732	0.406	19.87	0.00114	S
699	4	5497845	5497912	2	2.97	0.7	0.6	0.001598	S
637	4	11435510	11435585	2	2.821	0.493	18.11	0.001055	C
638	2	17994635	17994673	2	2.704	0.739	9.529	0.001066	C
639	3	3430235	3430266	2	2.779	0.749	20.461	0.001072	S
640	1	13000120	13000200	2	3.741	0.743	20.754	0.001082	C
652	5	3279010	3279041	2	2.452	0.402	17.866	0.001203	S
642	2	8359706	8359743	2	3.21	0.531	23.172	0.001139	C
668	3	8190345	8190381	2	2.885	0.662	22.91	0.001324	C
644	1	1309686	1309810	2	2.46	0.409	4.74	0.001155	S
645	1	7437700	7437736	2	3.481	0.587	18.337	0.001159	S
646	3	18106693	18106732	2	4.226	0.928	18.731	0.001164	C
647	5	3866762	3866914	2	2.734	0.415	17.982	0.001172	S
648	1	10809931	10809977	2	2.941	0.57	13.05	0.001186	S
649	5	4923480	4923516	2	2.749	0.547	22.123	0.001188	S
641	3	9154267	9154302	2	2.878	0.491	21.562	0.001088	C
692	1	25166558	25166595	2	3.715	0.641	5.972	0.001574	S
685	2	7857504	7857539	2	2.885	0.526	20.775	0.00152	C
686	3	11910557	11910589	2	2.845	0.33	15.801	0.001522	C
687	2	13745226	13745262	2	3.495	0.759	14.726	0.001525	C
688	2	12985804	12985841	2	2.567	0.432	15.315	0.00153	S
689	5	13645848	13645995	2	2.814	0.355	0.446	0.001533	C
666	4	9931447	9931485	2	2.682	0.28	23.34	0.001284	C
691	2	2091023	2091054	2	2.989	0.672	12.305	0.001553	S
682	2	18067712	18067851	2	2.974	0.681	3.21	0.001498	C
693	1	12254929	12255122	2	2.519	0.423	18.749	0.001576	S
694	1	29398598	29398633	2	2.978	0.529	12.165	0.001576	S
695	1	1542220	1542253	2	4.937	0.495	8.118	0.001579	S
696	2	13288342	13288410	2	2.659	0.331	14.614	0.00158	C
697	1	21004555	21004606	2	3.756	0.444	10.542	0.00159	S
698	3	18461372	18461409	2	2.728	0.34	1.902	0.001593	C
690	1	20651852	20651888	2	3.672	0.731	17.409	0.001536	S
676	3	18801844	18801880	2	3.262	0.788	0.342	0.001428	C
634	4	12732249	12732285	2	3.341	0.623	21.131	0.001035	C
669	2	10366669	10366710	2	3.626	0.59	0.012	0.001367	S
670	4	6862366	6862472	2	2.773	0.38	10.486	0.001383	C
671	1	10109296	10109367	2	3.882	0.611	3.207	0.001389	C
672	1	9606752	9606825	2	2.834	1.12	14.783	0.00139	S
673	5	16197971	16198009	2	3.648	0.493	4.222	0.001397	C
684	3	19438339	19438374	2	2.965	0.612	0.592	0.001507	S
675	3	8329608	8329644	2	3.748	0.595	19.576	0.001404	S
683	3	8996791	8996855	2	2.801	0.763	19.443	0.001504	S
677	4	2642797	2642832	2	3.835	0.863	1.634	0.00144	S
678	3	1186420	1186457	2	3.692	0.859	11.945	0.001445	C
679	4	13241312	13241384	2	4.691	0.705	20.143	0.001469	S
680	5	8873052	8873093	2	3.085	0.621	23.844	0.001474	C
681	3	21846694	21846728	2	2.86	0.414	8.066	0.00148	S
667	1	4523664	4523701	2	2.702	0.453	13.292	0.001298	C
674	1	20788693	20788729	2	2.734	0.353	6.345	0.001403	C
592	3	6565870	6565906	2	2.835	0.508	17.246	0.0005	C
636	1	10093728	10093840	2	2.478	0.28	3.47	0.001047	S
586	5	25048549	25048582	2	3.662	0.933	21.988	0.0003952	S
587	1	9211623	9211723	2	3.689	0.776	21.842	0.0004509	S
588	4	11668454	11668495	2	3.174	0.776	1.521	0.0004556	S
589	4	12101732	12101840	2	3.026	0.549	21.405	0.0004691	C
584	4	3004526	3004627	2	3.434	0.722	12.536	0.0003504	C
591	1	25694540	25694581	2	3.409	0.627	19.864	0.0004737	C
583	5	95725	95757	2	3.192	0.892	14.659	0.000327	S
593	2	5654575	5654610	2	2.938	0.659	20.984	0.0005097	S
594	3	22711781	22711848	2	2.693	0.545	14.258	0.0005297	S
595	1	10262705	10262736	2	2.729	0.459	17.954	0.0005306	S
596	3	5419043	5419114	2	3.3	0.911	15.593	0.0005578	C
597	1	22875355	22875471	2	2.616	0.328	4.444	0.0005651	S
598	4	130404	130438	2	2.667	0.528	18.891	0.0005735	S
590	2	7042885	7042999	2	2.561	0.316	17.62	0.0004733	S
576	2	2019259	2019297	2	2.907	0.448	5.356	0.0002427	C
569	2	5799029	5799100	2	3.006	0.71	20.436	6.577e-05	C
570	5	12689993	12690066	2	3.589	0.895	19.886	9.018e-05	S
571	1	23329755	23329791	2	2.669	0.522	10.877	0.0001349	S
572	3	16147031	16147103	2	2.671	0.37	17.2	0.0001737	C
573	3	981908	981943	2	2.753	0.329	18.847	0.0001752	C
585	3	19830144	19830181	2	6.178	1.089	12.409	0.0003719	C
575	4	8033743	8033777	2	4.759	0.352	21.858	0.0002391	C
601	1	22576099	22576160	2	2.796	0.576	12.108	0.0006311	S
577	3	11650105	11650141	2	5.124	0.701	21.562	0.0002453	S
578	1	11500303	11500339	2	3.032	0.532	22.887	0.0002455	S
579	1	20748869	20748940	2	5.051	0.456	17.516	0.0002473	S
580	1	27855040	27855116	2	3.984	0.684	10.24	0.0002705	S
581	3	10617351	10617422	2	3.072	0.453	22.003	0.000304	C
582	1	25683332	25683370	2	3.166	0.478	15.136	0.0003126	C
574	4	15411635	15411671	2	6.107	1.042	23.777	0.0001804	S
627	3	7519295	7519329	2	6.455	0.481	18.309	0.0009548	S
618	3	23467562	23467597	2	4.815	0.863	20.315	0.0008291	C
620	5	8389655	8389693	2	2.914	0.52	10.041	0.0008769	S
622	2	5624592	5624628	2	2.814	0.496	22.9	0.0008994	S
621	1	6471894	6471966	2	3.976	0.826	21.697	0.0008905	S
624	1	10897606	10897676	2	3.397	0.632	23.355	0.0009004	C
599	5	1526954	1526994	2	2.797	0.392	22.274	0.0005735	S
626	4	3291584	3291685	2	2.665	0.414	3.778	0.0009468	S
615	1	20049003	20049081	2	2.723	0.289	19.4	0.0007884	C
628	5	10861626	10861663	2	2.744	0.37	5.002	0.0009553	C
629	3	5380512	5380553	2	4.318	0.61	18.538	0.0009574	C
630	1	4961808	4961847	2	2.603	0.303	17.956	0.0009636	C
631	2	9622683	9622715	2	2.744	0.619	1.477	0.001001	S
632	1	4506180	4506276	2	3.887	0.51	19.61	0.001014	C
633	1	25893422	25893453	2	6.308	0.48	23.341	0.001034	S
829	2	670833	670869	2	3.481	0.635	18.552	0.002563	C
609	5	6241555	6241590	2	2.675	0.379	21.529	0.0007359	S
625	2	16733396	16733549	2	2.572	0.458	1.382	0.0009392	S
602	1	24609280	24609313	2	3.978	1.192	2.602	0.0006312	S
603	1	27666923	27667104	2	3.122	0.584	13.858	0.0006512	S
604	3	10682266	10682335	2	2.749	0.651	15.286	0.0006669	S
605	1	21441057	21441092	2	3.488	0.779	21.802	0.0006722	C
606	1	2926581	2926617	2	2.971	0.51	11.682	0.0006941	C
617	5	15650140	15650210	2	2.552	0.373	19.46	0.0008101	S
608	5	9741966	9742000	2	2.937	0.712	13.101	0.0007172	C
616	4	452467	452538	2	4.149	1.02	8.703	0.0007939	C
610	5	142626	142664	2	2.851	0.684	14.182	0.0007485	S
611	4	7158088	7158123	2	2.809	1.012	4.328	0.000757	C
612	5	25259620	25259661	2	2.641	0.495	19.991	0.0007596	S
613	5	18571020	18571059	2	2.792	0.505	17.547	0.0007597	S
614	1	29603625	29603703	2	2.849	0.519	21.596	0.00076	C
600	2	8129538	8129607	2	5.305	0.502	18.867	0.0006096	S
607	2	9721240	9721310	2	3.038	0.709	21.294	0.000715	C
789	4	8396954	8397027	2	3.106	0.992	22.913	0.002191	C
765	3	538697	538735	2	2.763	0.357	5.51	0.002032	C
783	5	23281939	23281975	2	3.321	0.514	23.558	0.002149	C
784	2	4531298	4531335	2	2.78	0.689	14.435	0.002159	S
785	2	12631422	12631496	2	2.694	0.377	11.64	0.002171	S
786	5	1229235	1229272	2	2.713	0.485	0.66	0.002171	S
781	3	23371134	23371168	2	4.072	0.626	22.346	0.002126	S
788	3	10116517	10116548	2	2.998	0.591	2.542	0.002184	C
780	4	5229979	5230015	2	3.635	0.72	19.286	0.002124	C
790	1	5057319	5057355	2	3.029	0.925	11.707	0.002194	S
791	5	16086201	16086235	2	3.071	0.491	17.133	0.002205	C
792	1	6394797	6394829	2	2.821	0.452	5.264	0.002209	C
793	3	15756332	15756422	2	3.008	0.493	21.274	0.002231	C
794	4	7582377	7582442	2	3	0.606	19.991	0.002233	C
795	3	13317695	13317799	2	3.001	0.623	8.601	0.002234	C
787	2	14203780	14203816	2	4.443	0.461	23.212	0.002181	S
773	1	22239591	22239626	2	3.218	0.862	6.799	0.002081	C
766	4	8208568	8208604	2	2.739	0.662	1.171	0.002036	S
767	3	23434944	23434977	2	2.975	0.663	13.738	0.002054	S
768	2	2412228	2412268	2	2.635	0.548	13.419	0.002058	S
769	1	19273162	19273194	2	3.084	0.801	19.142	0.002059	C
770	3	19510856	19510924	2	2.752	0.457	0.06	0.002067	C
782	5	9769982	9770085	2	2.631	0.417	3.492	0.002146	C
772	4	13964422	13964461	2	2.646	0.572	15.445	0.002072	S
798	2	8129424	8129460	2	6.039	0.534	17.883	0.002245	S
774	1	17450395	17450503	2	2.752	0.474	17.135	0.002085	S
775	5	3785298	3785390	2	2.891	0.432	13.505	0.002089	C
776	5	272651	272684	2	2.881	0.537	7.492	0.002095	S
777	4	17582325	17582439	2	2.703	0.746	19.384	0.002102	S
778	1	28632477	28632512	2	3.338	0.689	20.724	0.002106	C
779	5	24121912	24121951	2	2.808	0.554	20.375	0.002108	C
771	1	9538945	9538979	2	3.064	0.58	19.583	0.002068	C
824	4	10364764	10364798	2	2.772	0.621	3.785	0.002492	C
817	5	11568055	11568096	2	2.772	0.456	11.2	0.002424	S
818	5	5616272	5616305	2	2.869	0.742	2.063	0.00244	S
819	3	2052153	2052186	2	2.952	0.756	3.024	0.002442	C
820	5	2399062	2399098	2	2.823	0.804	22.559	0.002442	S
821	1	19672775	19672813	2	4.378	0.749	5.116	0.002475	C
796	3	10722074	10722109	2	2.546	0.446	23.135	0.002242	S
823	1	12254626	12254780	2	2.595	0.466	20.826	0.002488	S
814	1	1921766	1921799	2	2.942	0.631	19.23	0.002402	S
825	4	14167189	14167224	2	2.63	0.48	5.329	0.002496	S
826	4	8975460	8975496	2	5.889	0.543	18.28	0.002526	C
827	5	5967601	5967638	2	3.443	0.71	5.279	0.00253	C
828	1	25755285	25755326	2	2.99	0.627	5.671	0.002546	C
700	3	23187060	23187097	2	2.636	0.379	12.687	0.001605	S
623	1	8404752	8404790	2	2.97	0.685	10.271	0.0008999	S
822	1	1607886	1607921	2	2.925	0.422	21.737	0.002488	C
808	5	24927287	24927471	2	4.08	0.615	2.383	0.002329	S
800	1	28116774	28116811	2	2.625	0.594	0.884	0.002248	S
799	2	3527526	3527561	2	3.497	0.734	13.311	0.002246	S
801	4	6181562	6181638	2	3.005	0.584	11.578	0.002249	S
803	4	10927416	10927447	2	3.234	0.717	17.895	0.002289	S
804	1	23012559	23012593	2	2.556	0.368	5.576	0.002311	S
805	5	25838781	25838816	2	3.398	0.646	21.879	0.002316	S
816	2	8895620	8895706	2	2.553	0.387	19.621	0.002412	S
807	5	15309414	15309479	2	3.432	0.622	2.619	0.002321	C
815	5	9749503	9749572	2	2.921	0.547	17.972	0.00241	C
809	1	11428600	11428671	2	2.854	0.538	9.511	0.002342	C
810	5	15400838	15400874	2	4.431	0.682	16.209	0.002354	C
811	5	22390136	22390174	2	6.185	0.403	16.299	0.002388	S
812	1	598739	598822	2	2.759	0.459	12.16	0.00239	S
813	2	4930799	4930838	2	2.554	0.308	17.578	0.002401	S
797	4	10398650	10398691	2	2.862	0.639	1.047	0.002243	C
806	2	12810776	12810843	2	2.466	0.287	22.252	0.002319	S
725	1	17493334	17493509	2	3.282	1.03	6.597	0.001745	S
718	3	20095719	20095753	2	2.887	0.559	13.353	0.001708	C
719	1	8734496	8734531	2	3.235	0.522	21.165	0.001711	C
720	4	9668412	9668483	2	3.256	0.546	0.511	0.001715	C
721	5	8991761	8991832	2	3.171	0.597	9.955	0.001717	C
722	2	10462400	10462441	2	2.744	0.654	15.485	0.001722	S
732	3	16660989	16661025	2	4.663	0.401	19.539	0.001825	C
724	2	4102155	4102191	2	3.702	0.714	4.138	0.001738	C
713	2	933752	933900	2	2.708	0.414	16.337	0.001661	C
726	5	9178733	9178839	2	4.041	0.463	14.776	0.001758	S
727	2	13005134	13005202	2	2.756	0.547	23.983	0.001781	S
728	2	7591378	7591416	2	3.569	0.75	13.734	0.001787	C
729	3	18427457	18427492	2	2.847	0.509	14.258	0.001792	C
730	5	1829655	1829696	2	3.59	0.452	6.099	0.001792	S
731	4	9034784	9034863	2	3.213	0.726	13.964	0.001808	S
723	4	16491032	16491133	2	2.658	0.505	5.173	0.001725	S
707	4	9195071	9195208	2	2.744	0.365	15.798	0.001633	C
701	3	9035270	9035313	2	3.115	0.712	18.371	0.001612	C
702	4	13184247	13184288	2	3.668	0.726	9.133	0.001619	S
802	1	24615378	24615409	2	3.094	0.869	11.439	0.002271	C
764	4	8334100	8334135	2	3.526	0.887	1.192	0.00203	S
703	1	2761912	2761952	2	2.686	0.462	3.556	0.00162	C
704	3	12066638	12066780	2	2.739	0.529	22.679	0.001622	S
716	1	28060893	28060925	2	2.876	0.88	10.41	0.001699	S
706	1	6067026	6067064	2	4.088	0.7	17.986	0.00163	S
714	3	8367416	8367486	2	3.029	0.517	16.399	0.001667	C
708	3	7819898	7819931	2	2.563	0.531	14.608	0.001635	S
709	1	4120978	4121081	2	2.753	0.732	7.362	0.00165	S
710	2	16902864	16902903	2	2.94	0.513	23.512	0.00165	C
711	5	7502286	7502388	2	2.838	0.48	21.608	0.00165	C
712	1	29858896	29858927	2	3.362	0.845	1.067	0.001654	S
717	5	6321669	6321705	2	4.835	0.347	10.964	0.001703	S
705	4	7844897	7844932	2	4.123	0.77	4.396	0.001622	S
759	4	18151984	18152047	2	7.768	0.302	15.158	0.002002	C
749	4	14970223	14970258	2	2.885	0.636	20.372	0.001927	S
750	1	2152807	2152885	2	4.139	0.626	16.401	0.001944	C
751	3	2198245	2198277	2	2.6	0.304	23.444	0.001947	S
753	2	2583471	2583507	2	3.537	0.732	8.604	0.001965	C
755	1	20998145	20998176	2	4.055	0.409	17.576	0.00197	C
756	1	3809606	3809643	2	3.135	0.617	2.635	0.00198	C
748	4	837799	837838	2	3.368	0.821	10.549	0.001913	S
758	4	14558063	14558095	2	2.713	0.378	15.933	0.001995	C
752	3	21974155	21974192	2	3.163	0.562	14.433	0.001952	C
733	1	26047754	26047788	2	2.606	0.293	11.622	0.00183	C
715	2	17734222	17734255	2	2.846	0.499	17.989	0.001694	C
760	2	16915855	16915888	2	2.844	0.426	20.199	0.002006	S
761	2	10141395	10141428	2	2.821	0.419	1.753	0.002018	C
762	3	21725638	21725675	2	2.667	0.592	16.478	0.002018	S
763	3	23470413	23470451	2	9.152	0.274	17.927	0.002026	C
757	2	7897170	7897208	2	2.66	0.426	3.77	0.001991	S
742	1	17125507	17125538	2	2.985	0.867	8.25	0.001875	C
735	5	1582280	1582311	2	3.163	0.95	11.673	0.001837	C
736	1	6335418	6335452	2	2.704	0.458	6.322	0.001839	C
754	4	17393953	17393987	2	3.303	0.616	8.466	0.001966	S
734	1	9068695	9068830	2	2.596	0.381	16.889	0.001834	S
738	4	2641645	2641680	2	2.974	0.648	1.937	0.001843	C
739	5	11237037	11237073	2	3.115	0.685	9.27	0.001845	S
741	5	6047402	6047442	2	2.77	0.539	3.362	0.001847	C
737	1	25664764	25664804	2	4.408	0.363	1.617	0.00184	S
743	5	173847	173881	2	2.961	0.577	7.509	0.001881	S
744	3	19485163	19485199	2	4.647	0.41	17.264	0.001883	S
745	5	8430347	8430419	2	3.274	0.658	9.595	0.001885	C
746	3	21122416	21122449	2	3.542	1.299	6.672	0.001891	C
747	2	17563744	17563781	2	2.672	0.492	3.716	0.001894	S
740	3	21584645	21584683	2	4.081	0.363	17.353	0.001846	C
1188	2	9447977	9447977	1	2.79	0.659	18.58	0.0007734	C
1187	4	8110719	8110719	1	2.837	0.527	18.812	0.0007703	C
1191	3	20304951	20304951	1	3.062	0.421	18.869	0.0007921	C
1186	1	30285218	30285218	1	3.093	0.682	21.956	0.0007644	S
1189	5	21050239	21050239	1	7.805	0.342	18.207	0.0007767	S
1190	3	19790990	19790990	1	3.375	0.664	22.296	0.0007904	S
1185	5	12668479	12668479	1	2.928	0.625	20.625	0.0007627	S
1192	1	17125339	17125339	1	2.854	0.469	7.995	0.0007936	C
1200	1	28891074	28891074	1	4.436	1.047	20.213	0.0008405	C
1193	5	10165820	10165820	1	3.402	0.758	13.223	0.000804	S
1199	1	2618377	2618377	1	4.64	0.894	21.51	0.0008319	S
1195	3	4042928	4042928	1	2.817	0.535	18.275	0.0008114	C
1198	3	11416327	11416327	1	2.468	0.266	6.27	0.0008318	S
1184	3	19461293	19461293	1	2.853	0.621	10.731	0.0007595	C
1170	1	18766562	18766562	1	2.828	0.425	3.404	0.0006773	C
1196	3	9409221	9409221	1	5.078	1.017	13.072	0.0008116	S
1197	3	22893457	22893457	1	6.882	0.361	22.563	0.0008217	C
1194	1	10775419	10775419	1	3.968	0.961	15.124	0.0008093	S
1175	1	4619651	4619651	1	2.642	0.397	14.836	0.0007008	C
1167	5	598744	598744	1	3.351	0.83	13.185	0.0006537	S
1168	2	1310004	1310004	1	2.517	0.291	23.386	0.000657	C
1233	3	20020108	20020108	1	2.985	0.645	0.987	0.001006	C
1201	1	28006293	28006293	1	2.855	0.567	23.152	0.0008449	S
1166	3	7700706	7700706	1	2.587	0.418	0.19	0.0006519	S
1169	3	20155038	20155038	1	2.798	0.622	22.124	0.0006668	S
1171	5	25532760	25532760	1	2.897	0.663	9.177	0.0006834	C
1172	5	18115778	18115778	1	3.667	1.185	19.074	0.0006906	C
1174	3	3590705	3590705	1	2.692	0.589	21.932	0.000699	S
1183	4	8473452	8473452	1	2.744	0.393	8.511	0.0007496	C
1176	3	20791251	20791251	1	2.955	0.532	23.702	0.0007086	S
1177	5	4354788	4354788	1	3.056	0.53	23.725	0.0007108	S
1178	5	25244652	25244652	1	2.841	0.425	11.959	0.0007165	C
1179	3	1033484	1033484	1	2.615	0.294	6.487	0.0007194	S
1180	5	20982798	20982798	1	6.198	0.361	13.641	0.0007214	S
1181	5	7713541	7713541	1	2.495	0.272	3.965	0.0007419	S
1182	1	13419911	13419911	1	3.37	1.056	15.087	0.0007495	S
1173	2	11133051	11133051	1	5.642	0.725	11.254	0.0006969	S
1232	4	9441680	9441680	1	2.768	0.374	2.21	0.0009828	S
1231	5	11636246	11636246	1	2.354	0.288	2.557	0.0009811	S
1223	4	4190478	4190478	1	5.978	0.431	8.602	0.0009638	C
1224	3	7682305	7682305	1	2.688	0.421	15.009	0.0009674	C
1225	4	11887772	11887772	1	2.838	0.921	22.303	0.0009675	S
1226	5	14707650	14707650	1	3.115	0.982	19.019	0.0009686	S
1227	1	23018615	23018615	1	3.072	0.364	21.204	0.0009756	S
1228	5	1486946	1486946	1	2.967	1.138	11.528	0.0009761	S
1221	2	513996	513996	1	5.472	0.671	20.023	0.0009558	C
1230	2	360743	360743	1	4.837	0.358	6.071	0.0009806	S
1220	5	16416385	16416385	1	5.729	0.333	16.97	0.0009539	S
1234	5	1268104	1268104	1	4.543	0.695	2.57	0.001007	C
1235	2	12712352	12712352	1	2.572	0.309	7.333	0.001008	S
1236	1	3862224	3862224	1	2.473	0.311	19.174	0.00102	S
1237	3	9704382	9704382	1	2.858	1.097	2.62	0.00102	C
1165	1	11024925	11024925	1	2.938	1.069	21.943	0.0006489	S
1098	2	13581129	13581129	1	2.803	0.345	5.449	0.0002142	C
1238	2	2087259	2087259	1	2.847	0.262	17.092	0.001032	C
1229	3	19490313	19490313	1	3.618	0.789	22.674	0.0009765	S
1212	3	7287127	7287127	1	2.804	0.467	15.254	0.0009031	C
1203	5	15396077	15396077	1	2.677	0.487	21.313	0.0008543	S
1204	1	24635013	24635013	1	3.837	0.717	2.352	0.0008567	C
1205	2	18152797	18152797	1	4.938	0.652	0.264	0.0008567	S
1206	1	699191	699191	1	3.35	1.308	0.179	0.0008632	C
1207	5	9583179	9583179	1	2.801	0.541	6.573	0.0008716	S
1208	5	4241399	4241399	1	2.989	0.858	18.569	0.0008725	S
1209	3	19182864	19182864	1	2.627	0.538	8.782	0.0008898	C
1222	3	8168898	8168898	1	2.635	0.714	12.722	0.0009597	S
1211	5	6686222	6686222	1	3.001	0.644	13.267	0.0009	S
1202	3	9608435	9608435	1	2.843	0.332	1.116	0.00085	C
1213	1	17255611	17255611	1	3.705	0.694	12.389	0.000905	S
1214	3	6245976	6245976	1	3.162	0.406	5.009	0.0009093	C
1215	4	15825567	15825567	1	2.747	0.513	15.057	0.0009123	C
1216	2	19550695	19550695	1	6.065	0.446	2.989	0.0009125	S
1217	5	9627552	9627552	1	3.18	1.141	18.983	0.0009164	C
1218	1	1548555	1548555	1	2.621	0.5	3.036	0.0009264	S
1219	2	17374025	17374025	1	2.857	0.848	0.759	0.000953	C
1210	2	421695	421695	1	4.379	0.934	18.752	0.0008899	C
1118	2	14862226	14862226	1	2.551	0.256	8.303	0.0003822	S
1126	3	22242480	22242480	1	5.378	0.717	5.64	0.0004358	S
1110	1	16928700	16928700	1	2.607	0.312	4.109	0.0003213	C
1111	4	47602	47602	1	2.596	0.425	2.78	0.0003269	S
1112	2	6925024	6925024	1	3.453	1.304	9.42	0.0003372	S
1113	2	1602810	1602810	1	5.018	0.576	4.601	0.0003402	C
1114	2	5868668	5868668	1	2.602	0.414	18.841	0.0003543	S
1115	1	3974528	3974528	1	3.322	0.62	9.61	0.0003597	S
1108	1	23764866	23764866	1	2.98	0.732	13.199	0.0003147	S
1117	2	13278990	13278990	1	6.769	0.513	16.774	0.0003691	C
1107	1	17256089	17256089	1	2.604	0.531	12.97	0.0002979	S
1119	3	16569418	16569418	1	2.617	0.312	11.235	0.0003908	C
1120	1	17823818	17823818	1	4.631	0.697	18.379	0.0003942	C
1121	5	6881327	6881327	1	3.993	1.324	21.058	0.0003984	C
1122	5	9364560	9364560	1	2.907	0.809	1.888	0.0004125	C
1123	2	16922386	16922386	1	2.739	0.443	13.594	0.0004224	S
1124	1	8409227	8409227	1	3.342	0.739	8.221	0.000425	C
1100	1	11861193	11861193	1	2.767	0.338	20.829	0.000219	C
1116	1	25148650	25148650	1	3.208	0.75	21.34	0.0003607	S
1097	2	17380478	17380478	1	2.717	0.303	4.523	0.0002125	C
1241	5	1558390	1558390	1	2.621	0.316	20.657	0.001042	S
1089	5	16000663	16000663	1	2.614	0.306	7.063	9.239e-05	C
1090	3	3274156	3274156	1	8.362	0.283	7.898	0.0001071	C
1091	1	25514576	25514576	1	3.985	1.087	10.114	0.000109	S
1092	5	5616161	5616161	1	2.494	0.343	1.964	0.000109	S
1093	2	13226840	13226840	1	3.559	1.163	22.604	0.0001092	C
1094	1	11474552	11474552	1	2.737	0.3	16.525	0.0001594	C
1109	5	11327651	11327651	1	3.131	0.726	23.96	0.0003156	S
1096	5	23405889	23405889	1	2.616	0.53	23.992	0.0001792	S
1127	5	18232142	18232142	1	2.794	0.458	20.97	0.0004361	S
1099	2	1823216	1823216	1	6.243	0.465	3.349	0.0002179	S
1101	4	13137894	13137894	1	4.273	0.689	22.488	0.0002589	S
1102	4	16246475	16246475	1	2.663	0.443	15.517	0.0002628	C
1103	1	20651745	20651745	1	3.228	0.705	15.245	0.0002677	S
1104	2	9802964	9802964	1	7.904	0.639	21.788	0.0002698	S
1105	1	7580905	7580905	1	2.555	0.254	22.423	0.0002759	C
1106	2	18332027	18332027	1	2.77	0.354	22.819	0.0002961	C
1095	5	25866777	25866777	1	3.357	0.71	16.916	0.000161	C
1156	2	749867	749867	1	2.547	0.289	0.16	0.0005996	S
1125	4	3575934	3575934	1	3.176	0.432	14.887	0.0004284	C
1148	1	7722678	7722678	1	2.649	0.351	12.121	0.0005706	C
1149	5	8130260	8130260	1	2.685	0.595	16.103	0.0005711	C
1150	5	6719020	6719020	1	6.439	0.6	20.082	0.0005723	S
1151	5	14235759	14235759	1	2.759	0.311	22.462	0.0005769	S
1152	2	12080165	12080165	1	2.987	0.725	2.864	0.0005843	C
1153	4	2384921	2384921	1	3.568	0.962	18.701	0.000586	S
1146	5	5916367	5916367	1	3.057	0.687	10.082	0.0005405	S
1155	3	23417254	23417254	1	4.622	0.712	19.751	0.0005976	C
1145	1	6197636	6197636	1	3.373	0.826	9.911	0.0005402	C
1157	1	3073167	3073167	1	2.903	0.315	16.842	0.0006109	C
1158	3	10324553	10324553	1	5.676	0.375	19.715	0.0006132	C
1159	5	9714095	9714095	1	2.646	0.359	2.211	0.0006132	S
1160	4	4450195	4450195	1	2.733	0.421	5.498	0.0006268	S
1161	5	1804576	1804576	1	2.38	0.367	18.902	0.0006295	S
1162	4	14792343	14792343	1	3.112	0.872	22.238	0.0006341	S
1163	5	25954195	25954195	1	2.649	0.341	23.101	0.0006405	S
1154	1	373197	373197	1	2.474	0.27	21.809	0.0005899	S
1137	3	18384284	18384284	1	2.768	1.029	20.646	0.0005178	S
1128	5	723400	723400	1	3.445	0.753	3.497	0.000438	C
1129	5	95901	95901	1	2.767	0.338	14.567	0.0004402	S
1130	4	8256059	8256059	1	2.697	0.699	7.147	0.0004496	S
1131	4	363991	363991	1	2.608	0.578	20.467	0.0004497	S
1132	4	14302197	14302197	1	2.578	0.277	16.489	0.0004515	C
1133	3	23059227	23059227	1	2.762	0.401	16.083	0.0004713	S
1134	3	8220685	8220685	1	3.122	0.643	22.715	0.0004818	C
1147	1	12874488	12874488	1	2.935	0.502	23.071	0.0005448	S
1136	1	11827402	11827402	1	3.191	0.664	8.326	0.000496	S
1164	1	20917602	20917602	1	2.797	0.428	2.657	0.0006425	C
1138	2	1499891	1499891	1	2.826	0.406	1.009	0.0005179	C
1139	4	46399	46399	1	2.649	0.255	16.311	0.0005228	C
1140	1	25814820	25814820	1	3.484	0.778	22.096	0.0005256	C
1141	1	15612650	15612650	1	3.214	1.083	18.686	0.0005312	C
1142	4	2842756	2842756	1	3.172	0.511	13.728	0.0005354	C
1143	3	20506070	20506070	1	2.73	0.295	6.451	0.0005395	S
1144	1	24916708	24916708	1	2.802	0.599	19.912	0.0005397	C
1135	2	11298349	11298349	1	8.769	0.088	14.825	0.0004884	C
2062	1	25048880	25048880	1	3.804	0.941	14.732	0.003865	C
2015	3	10682105	10682105	1	2.496	0.541	15.673	0.003734	S
2070	4	17531163	17531163	1	2.643	0.36	23.502	0.003884	S
2069	2	13288274	13288274	1	2.821	0.507	14.595	0.003881	C
2068	5	23687486	23687486	1	2.509	0.381	19.662	0.00388	S
2067	2	3045527	3045527	1	2.595	0.401	7.564	0.003878	S
2066	1	27931205	27931205	1	2.822	0.358	2.086	0.003878	C
2065	1	28866345	28866345	1	2.559	0.483	17.861	0.003873	S
2072	2	11999226	11999226	1	2.662	0.643	0.487	0.003889	S
2063	5	19583399	19583399	1	4.452	1.012	2.021	0.00387	S
2073	2	11279824	11279824	1	3.088	0.499	23.135	0.003894	C
2061	2	9080773	9080773	1	4.473	0.677	18.764	0.003858	C
2060	5	9526285	9526285	1	2.566	0.288	6.64	0.003855	C
2059	3	7196696	7196696	1	2.546	0.25	1.66	0.003854	C
2058	1	13240066	13240066	1	3.087	0.657	23.283	0.003853	C
2057	3	18378293	18378293	1	3.074	0.39	1.698	0.003851	C
2056	5	10277535	10277535	1	2.961	0.683	9.418	0.003843	S
2055	5	5390878	5390878	1	5.188	0.571	7.945	0.003843	S
2064	1	24330821	24330821	1	4.399	0.962	20.144	0.003872	C
2081	3	9905421	9905421	1	2.677	0.49	13.464	0.003923	S
2090	1	29700558	29700558	1	2.463	0.27	21.7	0.003962	C
2089	5	9365489	9365489	1	2.603	0.285	1.287	0.003955	C
2088	5	9161964	9161964	1	2.556	0.577	10.806	0.003953	S
2087	1	12270792	12270792	1	2.732	0.718	5.836	0.003952	S
2086	2	15976038	15976038	1	2.542	0.291	23.232	0.003943	C
2085	5	5799427	5799427	1	2.985	0.408	1.905	0.003942	C
2084	1	25958704	25958704	1	4.009	0.613	13.021	0.003934	S
2071	4	14620153	14620153	1	2.879	0.462	12.12	0.003886	C
2082	3	5504114	5504114	1	2.337	0.318	0.619	0.003925	S
2052	5	1708164	1708164	1	3.049	1.489	10.617	0.003829	S
2080	5	13205517	13205517	1	2.495	0.353	9.207	0.003922	S
2079	5	320054	320054	1	3.36	0.668	9.211	0.003913	S
2078	1	4976370	4976370	1	3.488	0.827	11.533	0.003911	S
2077	5	1491176	1491176	1	2.92	0.86	3.13	0.00391	S
2076	2	19167374	19167374	1	2.768	0.386	14.043	0.003908	S
2075	5	699086	699086	1	3.257	0.546	12.034	0.003898	C
2074	2	1692784	1692784	1	2.943	0.443	7.901	0.003896	S
2083	1	10535007	10535007	1	5.023	0.721	18.857	0.003929	S
2023	3	8819745	8819745	1	2.685	0.389	18.726	0.003754	S
2032	4	17527635	17527635	1	3.023	0.552	20.16	0.003767	C
2031	5	17990469	17990469	1	2.603	0.734	20.002	0.003765	S
2030	5	779823	779823	1	2.632	0.356	2.149	0.003765	S
2029	5	21546120	21546120	1	3.102	0.513	20.4	0.003765	C
2028	5	8157040	8157040	1	2.708	0.267	18.012	0.003764	S
2027	3	3563270	3563270	1	2.823	0.353	15.805	0.003761	C
2026	5	19482228	19482228	1	2.775	0.436	6.518	0.003758	C
2054	3	10825517	10825517	1	2.892	0.496	19.697	0.003834	C
2024	5	25203953	25203953	1	2.637	0.403	3.648	0.003754	C
2035	1	8519750	8519750	1	2.883	0.621	14.237	0.003777	S
2022	5	23208744	23208744	1	7.487	0.299	14.065	0.00375	S
2021	2	5501716	5501716	1	2.7	0.276	1.011	0.003748	C
2020	1	22137682	22137682	1	2.894	0.512	13.25	0.003748	C
2019	2	10448852	10448852	1	2.612	0.504	23.7	0.003747	S
2018	2	3025808	3025808	1	3.094	1.319	18.354	0.003746	S
2017	2	9906273	9906273	1	2.848	1.011	11.003	0.003745	C
2169	2	15880166	15880166	1	2.986	0.487	23.228	0.004144	C
2025	3	2748686	2748686	1	2.788	0.479	19.429	0.003758	C
2043	2	2161936	2161936	1	2.75	0.411	8.943	0.00381	C
2093	2	12866733	12866733	1	2.938	0.504	8.702	0.003965	S
2051	3	15941622	15941622	1	2.513	0.283	1.858	0.003829	S
2050	5	3849022	3849022	1	2.628	0.557	11.515	0.003821	S
2049	5	13661344	13661344	1	4.002	0.803	1.978	0.003821	C
2048	2	12098493	12098493	1	2.67	0.53	22.216	0.00382	S
2047	1	6140159	6140159	1	3.116	1.298	7.568	0.003818	C
2046	4	8255916	8255916	1	2.725	0.392	6.507	0.003814	S
2033	3	10692905	10692905	1	3.092	1.102	10.975	0.003768	C
2044	3	16697897	16697897	1	2.761	0.577	2.329	0.003813	S
2034	1	1678670	1678670	1	2.865	0.631	3.094	0.00377	S
2042	2	17501765	17501765	1	2.732	0.53	11.939	0.003808	C
2041	1	21380772	21380772	1	2.652	0.306	19.124	0.003807	C
2040	5	16587634	16587634	1	2.701	0.702	12.891	0.0038	C
2039	5	20962782	20962782	1	2.645	0.486	20.841	0.003799	S
2038	5	20395067	20395067	1	2.448	0.404	20.318	0.003793	S
2037	5	16743566	16743566	1	2.788	0.542	18.792	0.003788	S
2036	5	24971481	24971481	1	3.341	0.784	18.227	0.003785	C
2053	3	11737300	11737300	1	2.948	0.761	17.685	0.003832	S
2045	1	1331123	1331123	1	2.762	0.453	13.016	0.003814	C
2139	3	16461301	16461301	1	3.243	0.818	0.177	0.00406	S
2148	2	17372781	17372781	1	2.801	0.543	12.589	0.004087	C
2147	1	8425448	8425448	1	2.66	0.418	10.396	0.004082	C
2146	1	7903258	7903258	1	3.06	0.55	21.854	0.004082	C
2145	2	1272394	1272394	1	2.628	0.755	2.505	0.004081	S
2144	1	3483459	3483459	1	3.105	0.739	15.709	0.004074	S
2143	5	25744537	25744537	1	2.757	0.383	16.782	0.004073	C
2142	5	19768124	19768124	1	2.691	0.254	16.835	0.004069	C
2131	3	19430795	19430795	1	2.927	0.598	4.144	0.004047	S
2140	1	24746555	24746555	1	2.858	0.378	2.145	0.004064	C
2151	2	15063366	15063366	1	3.956	0.84	23.441	0.004094	S
2138	1	27012950	27012950	1	2.528	0.257	13.611	0.00406	C
2137	3	8042380	8042380	1	3.728	0.928	6.753	0.004059	S
2136	2	17993543	17993543	1	2.613	0.752	19.367	0.004059	S
2135	5	25924723	25924723	1	2.906	0.761	10.754	0.004055	C
2134	2	4078473	4078473	1	2.753	0.426	3.428	0.004052	S
2133	4	13005883	13005883	1	3.273	0.909	22.055	0.004051	C
2091	2	4878510	4878510	1	5.182	0.936	14.928	0.003962	S
2141	4	6877726	6877726	1	4.223	1.036	19.123	0.004065	C
2159	1	20751361	20751361	1	2.641	0.255	11.615	0.004122	C
1860	5	6997277	6997277	1	2.548	0.256	23.323	0.003325	C
2167	3	21521996	21521996	1	2.651	0.283	1.598	0.004137	C
2166	2	13725294	13725294	1	2.698	0.465	8.435	0.004137	S
2165	1	26189372	26189372	1	2.667	0.338	15.184	0.004136	C
2164	2	11512421	11512421	1	2.8	0.603	4.909	0.004131	S
2163	3	20830600	20830600	1	4.354	1.148	23.068	0.00413	C
2162	1	21232092	21232092	1	2.576	0.383	20.795	0.004126	S
2149	3	6258910	6258910	1	2.87	0.496	9.516	0.004087	C
2160	2	14017830	14017830	1	2.718	0.511	0.593	0.004122	S
2150	5	16192648	16192648	1	2.82	0.765	12.66	0.004087	C
2158	1	13592691	13592691	1	3.687	0.688	9.871	0.004121	C
2157	5	25062390	25062390	1	3.359	0.795	18.644	0.004117	C
2156	5	15554668	15554668	1	2.988	0.623	5.609	0.004117	C
2155	3	13570830	13570830	1	2.587	0.259	21.57	0.004117	C
2154	5	4374459	4374459	1	5.787	0.465	8.16	0.004115	C
2153	1	27906196	27906196	1	5.028	0.552	19.795	0.004104	C
2152	1	7783054	7783054	1	3.347	1.01	23.098	0.004102	S
2130	2	7979185	7979185	1	2.772	0.46	16.749	0.004038	C
2161	4	2616337	2616337	1	2.898	0.893	11.246	0.004125	C
2100	5	16349972	16349972	1	2.844	0.605	1.568	0.003977	S
2109	5	18575253	18575253	1	3.012	0.865	1.733	0.003992	S
2108	5	26839442	26839442	1	2.943	0.977	18.537	0.003987	S
2107	5	26033973	26033973	1	2.61	0.253	17.343	0.003984	C
2106	3	15134426	15134426	1	3.018	0.478	1.659	0.003984	C
2105	1	21896023	21896023	1	2.987	0.971	4.523	0.003984	S
2104	2	13777201	13777201	1	2.525	0.419	2.014	0.00398	S
2103	3	1560757	1560757	1	3.456	0.669	12.92	0.003979	S
2132	2	9942901	9942901	1	2.867	0.596	2.86	0.00405	S
2101	1	4555860	4555860	1	2.59	0.364	14.846	0.003978	S
2112	1	21004786	21004786	1	3.279	0.706	13.173	0.003994	S
2099	4	13294192	13294192	1	2.787	0.541	14.932	0.003976	S
2098	5	8670840	8670840	1	4.397	0.723	15.659	0.003971	S
2097	5	21689652	21689652	1	2.867	0.73	11.786	0.003971	C
2096	1	10770674	10770674	1	2.567	0.374	0.132	0.003969	S
2095	5	19383661	19383661	1	3.268	0.652	5.921	0.003968	S
2094	5	25062457	25062457	1	2.996	0.612	17.963	0.003965	C
2014	2	14423769	14423769	1	4.394	0.845	22.675	0.003734	C
2102	1	2241708	2241708	1	3.806	0.625	16.318	0.003979	S
2120	4	8880851	8880851	1	2.922	0.544	21.322	0.004015	C
2129	5	13583892	13583892	1	3.152	0.721	10.151	0.004034	C
2128	4	1203792	1203792	1	2.682	0.722	3.75	0.004033	S
2127	3	10998415	10998415	1	2.5	0.265	21.813	0.004031	S
2126	2	11676000	11676000	1	2.903	0.585	20.954	0.00403	S
2125	4	4353568	4353568	1	7.861	0.708	3.213	0.004029	C
2124	3	16359422	16359422	1	2.752	0.59	10.014	0.004026	S
2123	5	8020036	8020036	1	3.251	0.701	20.666	0.004024	C
2110	2	13485703	13485703	1	2.662	0.622	11.113	0.003993	S
2121	2	13076140	13076140	1	3.143	0.818	19.432	0.004018	C
2111	4	10609861	10609861	1	2.596	0.549	19.433	0.003993	C
2119	3	10805815	10805815	1	2.623	0.38	14.651	0.004013	S
2118	1	7153340	7153340	1	3.006	0.613	13.999	0.004011	C
2117	5	7792818	7792818	1	4.634	0.714	19.201	0.004009	C
2116	5	6368652	6368652	1	2.903	0.413	16.843	0.004008	S
2115	4	17455132	17455132	1	3.001	0.819	22.28	0.004006	S
2114	3	23015827	23015827	1	3.473	0.601	18.65	0.003997	C
2113	1	21045640	21045640	1	5.644	0.537	10.588	0.003995	S
2092	4	8318842	8318842	1	5.62	0.563	20.811	0.003962	C
2122	3	7572299	7572299	1	3.143	0.621	3.967	0.00402	S
1907	3	1031695	1031695	1	3.072	0.684	12.728	0.003452	C
2016	2	11719357	11719357	1	2.765	0.472	23.985	0.003736	C
1915	5	6399004	6399004	1	2.732	0.526	0.909	0.003472	S
1914	1	6326745	6326745	1	2.983	0.47	12.28	0.003472	S
1913	5	2611323	2611323	1	4.263	0.637	16.742	0.003464	C
1912	3	23364484	23364484	1	2.883	0.517	19.399	0.00346	C
1911	3	8109857	8109857	1	2.733	0.47	21.188	0.00346	C
1910	5	18338529	18338529	1	3.799	0.621	14.504	0.003459	S
1917	5	1607208	1607208	1	6.187	0.175	15.461	0.003476	S
1908	4	180920	180920	1	2.77	0.501	6.867	0.003453	S
1918	3	5316723	5316723	1	3.13	0.892	22.677	0.003479	S
1906	5	22748799	22748799	1	2.868	0.63	4.228	0.003449	S
1905	3	6237848	6237848	1	2.862	0.536	13.328	0.003449	S
1904	1	7471137	7471137	1	4.96	0.607	20.931	0.003448	S
1903	2	15210975	15210975	1	3.137	0.557	19.185	0.003446	C
1902	4	5155616	5155616	1	4.352	0.838	14.509	0.003441	S
1901	3	17388120	17388120	1	2.763	0.625	15.473	0.003441	C
1900	1	25030805	25030805	1	2.804	0.548	13.013	0.003437	S
1909	2	12210710	12210710	1	2.824	0.458	2.529	0.003459	S
1926	4	17324495	17324495	1	3.046	0.596	23.454	0.003499	C
1935	2	12901778	12901778	1	2.885	0.571	1.942	0.00353	S
1934	5	15817287	15817287	1	2.694	0.771	19.774	0.003523	S
1933	3	3377127	3377127	1	3.393	0.544	19.511	0.003523	S
1932	4	16402273	16402273	1	3.695	0.715	2.879	0.003517	S
1931	2	18150094	18150094	1	2.788	0.793	11.842	0.003517	C
1930	2	18630670	18630670	1	2.584	0.595	9.95	0.003512	S
1929	1	17676794	17676794	1	3.018	0.653	1.357	0.003512	C
1916	3	6536457	6536457	1	2.678	0.389	21.208	0.003473	C
1927	5	15007359	15007359	1	2.727	0.416	9.286	0.003502	S
1897	5	17625300	17625300	1	4.61	0.576	20.519	0.00343	C
1925	4	7774583	7774583	1	2.726	0.374	19.173	0.003497	S
1924	3	4155146	4155146	1	3.21	0.574	21.665	0.003497	C
1923	4	1515850	1515850	1	2.826	0.291	10.118	0.003494	C
1922	5	7679533	7679533	1	2.628	0.403	18.747	0.003488	S
1921	1	9187687	9187687	1	2.606	0.466	2.306	0.003487	S
1920	4	13444823	13444823	1	2.687	0.366	13.973	0.003485	S
1919	4	9194278	9194278	1	2.609	0.423	0.578	0.003485	S
1928	5	15269653	15269653	1	3.493	0.626	20.073	0.003507	S
1868	4	7493431	7493431	1	3.002	0.571	19.732	0.003345	S
1877	2	14711437	14711437	1	3.475	0.948	7.265	0.003372	C
1876	4	7153901	7153901	1	2.672	0.378	23.856	0.00337	S
1875	5	26757167	26757167	1	3.233	0.578	22.198	0.003369	C
1874	5	6562415	6562415	1	2.834	0.514	3.262	0.003369	C
1873	1	29377883	29377883	1	3.128	0.652	12.778	0.003367	C
1872	3	22878351	22878351	1	2.775	0.484	5.184	0.003363	S
1871	1	4140430	4140430	1	3.903	0.792	15.968	0.003361	S
1899	4	14113942	14113942	1	2.632	0.455	19.023	0.003434	S
1869	2	8173112	8173112	1	3.127	0.566	9.89	0.003348	S
1880	4	10758872	10758872	1	3.294	0.825	0.075	0.003378	S
1867	1	8697941	8697941	1	2.874	0.649	16.693	0.003345	C
1866	1	9846292	9846292	1	2.775	0.299	19.802	0.003344	C
1865	5	6829023	6829023	1	3.203	0.66	5.576	0.003336	S
1864	2	11037897	11037897	1	3.007	1.26	20.536	0.003333	C
1863	1	23649034	23649034	1	3.002	0.62	7.415	0.003333	C
1862	4	15329727	15329727	1	3.602	0.645	17.714	0.003329	C
1239	3	17488672	17488672	1	2.657	0.638	19.76	0.001034	S
1870	1	2882480	2882480	1	2.648	0.393	22.915	0.00335	S
1888	1	4096492	4096492	1	2.679	0.5	15.651	0.003405	S
1938	4	15395696	15395696	1	2.886	0.657	7.541	0.003535	C
1896	5	5264373	5264373	1	3.087	0.942	20.639	0.00343	C
1895	1	23823213	23823213	1	2.882	0.617	16.228	0.00343	C
1894	1	1171489	1171489	1	2.874	0.364	20.038	0.003427	C
1893	4	7140725	7140725	1	3.026	0.665	7.719	0.003426	C
1892	4	9277791	9277791	1	2.679	0.355	19.653	0.00342	S
1891	1	3961324	3961324	1	3.142	0.528	15.822	0.003416	C
1878	5	7050114	7050114	1	2.866	0.49	21.03	0.003372	C
1889	1	2078498	2078498	1	4.186	0.737	7.031	0.003413	C
1879	4	6685571	6685571	1	2.751	0.322	19.885	0.003377	C
1887	4	7634492	7634492	1	3.056	0.849	22.193	0.003402	S
1886	1	12002188	12002188	1	2.839	0.497	0.047	0.0034	C
1885	5	19992258	19992258	1	2.633	0.444	12.415	0.003398	S
1884	3	21583337	21583337	1	2.547	0.283	21.77	0.003394	C
1883	5	2945888	2945888	1	6.627	0.825	7.215	0.003393	C
1882	1	20735249	20735249	1	3.235	0.594	19.083	0.003387	S
1881	3	22290076	22290076	1	2.849	0.626	15.565	0.003379	S
1898	3	8943729	8943729	1	2.519	0.44	20.405	0.003434	S
1890	1	10981802	10981802	1	2.85	0.5	22.274	0.003415	C
1984	1	23824841	23824841	1	2.44	0.288	9.333	0.003668	S
1993	1	20569624	20569624	1	2.866	0.831	2.892	0.00369	S
1992	2	1168348	1168348	1	4.6	0.899	3.353	0.003689	C
1991	2	12086505	12086505	1	2.816	0.333	18.805	0.003688	C
1990	1	25030728	25030728	1	2.773	0.516	12.161	0.003688	S
1989	1	29411901	29411901	1	2.712	0.33	2.733	0.003687	C
1988	1	17457387	17457387	1	2.376	0.271	22.609	0.003685	S
1987	5	8697960	8697960	1	2.688	0.655	17.436	0.003674	S
1976	5	5276624	5276624	1	2.426	0.41	23.2	0.003642	S
1985	4	10359544	10359544	1	2.689	0.463	5.542	0.003669	S
1996	1	4523773	4523773	1	3.025	1.079	14.045	0.003698	C
1983	1	19492312	19492312	1	2.893	0.522	10.738	0.003665	C
1982	3	21577817	21577817	1	2.899	0.921	0.785	0.003664	S
1981	1	11600895	11600895	1	2.554	0.478	13.437	0.003664	S
1980	5	316868	316868	1	2.679	0.398	20.998	0.003652	C
1979	1	19002326	19002326	1	2.773	0.461	17.815	0.003651	C
1978	1	26775262	26775262	1	2.822	0.634	7.209	0.003649	S
1936	5	7694018	7694018	1	2.697	0.465	14.676	0.003532	C
1986	5	7916811	7916811	1	2.518	0.344	1.307	0.003674	C
2004	1	28909550	28909550	1	5.42	0.482	1.856	0.00371	C
2013	4	11021757	11021757	1	2.776	0.422	8.956	0.003733	S
2012	3	8072572	8072572	1	3.188	0.781	0.658	0.003733	C
2011	5	9496754	9496754	1	2.533	0.543	23.915	0.003732	S
2010	4	15811903	15811903	1	3.147	1.23	6.541	0.003732	C
2009	4	15868981	15868981	1	2.708	0.503	1.652	0.003726	S
2008	4	7346725	7346725	1	2.986	1.009	12.372	0.003723	S
2007	3	16590289	16590289	1	2.66	0.385	3.789	0.003723	C
1994	1	5634155	5634155	1	2.585	0.574	9.256	0.003693	S
2005	2	19040385	19040385	1	2.718	0.463	3.421	0.003719	C
1995	2	19677564	19677564	1	2.47	0.497	13.483	0.003697	S
2003	5	18437603	18437603	1	3.39	0.442	5.83	0.003707	S
2002	3	15849424	15849424	1	2.721	0.326	5.722	0.003705	S
2001	2	10337368	10337368	1	2.891	0.952	18.02	0.003705	C
2000	4	8344492	8344492	1	3.088	0.469	15.63	0.003702	S
1999	1	23368162	23368162	1	3.812	0.677	10.17	0.003701	S
1998	3	10847427	10847427	1	2.895	0.547	20.237	0.003699	S
1997	2	13695644	13695644	1	2.687	0.378	18.485	0.003698	C
1975	1	17587194	17587194	1	2.91	0.6	12.257	0.003641	C
2006	3	5743330	5743330	1	5.248	0.319	23.931	0.00372	S
1945	5	24121015	24121015	1	4.484	1.098	20.304	0.003552	S
1954	5	17069999	17069999	1	3.055	0.559	17.39	0.003582	C
1953	5	21754812	21754812	1	4.67	0.602	21.65	0.003576	S
1952	2	13038961	13038961	1	3.024	1.153	18.154	0.00357	S
1951	4	3941530	3941530	1	2.864	0.597	5.69	0.003562	S
1950	2	14671366	14671366	1	4.953	0.852	5.821	0.003561	C
1949	5	14290281	14290281	1	3.458	0.788	23.784	0.00356	S
1948	5	7527548	7527548	1	3.068	0.541	20.365	0.00356	C
1977	5	5625686	5625686	1	2.823	0.549	23.762	0.003644	S
1946	1	9619015	9619015	1	3.007	0.455	17.257	0.003553	C
1957	4	7845027	7845027	1	4.749	0.721	4.485	0.003592	S
1944	5	1504680	1504680	1	3.023	0.833	14.694	0.003546	S
1943	2	3207707	3207707	1	2.767	0.728	20.644	0.003546	C
1942	4	10374299	10374299	1	3.679	1.483	7.346	0.003542	C
1941	4	10156545	10156545	1	2.815	0.393	17.473	0.003539	C
1940	4	5221079	5221079	1	2.884	0.676	2.984	0.003537	C
1939	5	14009923	14009923	1	2.686	0.303	23.624	0.003535	S
2170	1	1422903	1422903	1	2.742	0.358	15.414	0.004146	C
1947	2	12542646	12542646	1	3.047	1.318	13.669	0.003559	C
1965	2	8791109	8791109	1	3.149	0.8	19.291	0.003608	C
1974	1	669908	669908	1	3.314	1.436	0.397	0.003639	C
1973	2	13315383	13315383	1	2.577	0.445	9.828	0.003634	S
1972	1	6507467	6507467	1	4.035	0.858	0.316	0.003631	S
1971	1	17118473	17118473	1	4.951	0.942	20.552	0.003626	C
1970	3	7925963	7925963	1	3.274	0.725	23.315	0.003622	C
1969	1	11684966	11684966	1	5.108	0.92	18.827	0.003619	S
1968	5	25305183	25305183	1	3.539	0.725	11.345	0.003615	C
1955	5	15604569	15604569	1	4.377	1.103	18.015	0.003584	S
1966	2	15719956	15719956	1	2.674	0.468	18.171	0.003609	S
1956	1	19901484	19901484	1	4.21	0.864	23.756	0.003587	S
1964	3	22026835	22026835	1	2.925	0.628	11.313	0.003606	C
1963	5	10003566	10003566	1	2.961	0.372	16.492	0.003599	C
1962	1	8884721	8884721	1	2.718	0.402	22.832	0.003599	C
1961	4	67807	67807	1	2.555	0.494	3.815	0.003598	S
1960	1	24927302	24927302	1	2.718	0.535	16.507	0.003598	S
1959	4	15940551	15940551	1	2.873	0.749	17.414	0.003597	S
1958	4	6106608	6106608	1	3.149	0.609	23.789	0.003596	S
1937	1	1639188	1639188	1	2.85	0.289	20.877	0.003534	C
1967	3	19067954	19067954	1	2.86	0.938	12.309	0.003612	C
2372	1	3483605	3483605	1	2.95	0.548	5.888	0.004837	C
2325	5	16196482	16196482	1	2.647	0.266	21.528	0.004605	C
2380	5	22110730	22110730	1	2.726	0.535	12.837	0.004905	C
2379	5	20174335	20174335	1	2.594	0.385	22.373	0.004904	C
2378	1	5731971	5731971	1	3.177	1.461	21.581	0.004901	C
2377	4	8916673	8916673	1	3.55	1.009	15.813	0.004874	C
2376	5	13844977	13844977	1	3.093	0.99	7.472	0.004863	C
2375	5	17069315	17069315	1	2.964	0.515	23.252	0.004861	C
2382	4	17455056	17455056	1	2.875	0.426	6.264	0.004917	C
2373	5	19466760	19466760	1	3.347	0.632	18.085	0.004855	C
2383	5	6232595	6232595	1	3.245	0.709	15.523	0.004926	C
2371	1	23979811	23979811	1	2.692	0.448	13.378	0.004834	C
2370	1	14588799	14588799	1	3.057	0.59	12.855	0.004819	C
2369	1	27642173	27642173	1	2.81	0.89	16.452	0.00481	C
2368	5	6377929	6377929	1	3.194	0.953	7.425	0.004807	C
2367	1	21062134	21062134	1	3.594	0.493	20.346	0.004804	C
2366	5	1397013	1397013	1	2.862	0.525	0.776	0.004801	C
2365	1	28058052	28058052	1	2.723	0.484	4.93	0.004768	S
2374	4	14706714	14706714	1	2.938	0.537	13.552	0.00486	C
2391	5	23661932	23661932	1	2.791	0.378	19.704	0.004949	C
2400	1	21535033	21535033	1	4.714	0.542	15.104	0.005041	C
2399	5	25532690	25532690	1	2.702	0.528	8.254	0.00504	C
2398	5	16716905	16716905	1	3.016	0.94	15.866	0.005037	C
2397	1	5387013	5387013	1	2.642	0.385	10.997	0.00501	C
2396	4	6489001	6489001	1	2.86	0.566	0.059	0.005001	C
2395	1	7182428	7182428	1	2.651	0.622	14.958	0.005	C
2394	1	9961939	9961939	1	2.768	0.547	2.692	0.004989	C
2381	1	17493646	17493646	1	2.683	0.42	0.866	0.004907	C
2392	1	9975791	9975791	1	2.822	0.651	3.195	0.00495	C
2362	1	19834648	19834648	1	2.461	0.329	18.659	0.004763	S
2390	1	5653819	5653819	1	2.939	0.439	18.703	0.004943	C
2389	5	9426818	9426818	1	2.898	0.653	11.699	0.004942	C
2388	1	371589	371589	1	3.334	0.625	1.978	0.00494	C
2387	5	16086335	16086335	1	5.212	0.991	17.373	0.004939	C
2386	5	4132763	4132763	1	5.224	0.908	8.859	0.004939	C
2385	1	25062659	25062659	1	2.618	0.256	0.975	0.004936	C
2384	5	13722906	13722906	1	2.734	0.485	18.859	0.004926	C
2393	1	29763174	29763174	1	4.351	0.789	23.67	0.004972	C
2333	1	7949200	7949200	1	2.814	0.894	12.988	0.004636	S
2342	1	29402487	29402487	1	2.462	0.336	20.937	0.004665	S
2341	1	29229487	29229487	1	2.752	0.369	1.723	0.00466	S
2340	3	4623355	4623355	1	2.565	0.442	19.422	0.004657	S
2339	1	16184356	16184356	1	3.05	0.755	2.19	0.004655	C
2338	4	5474927	5474927	1	6.276	0.209	23.254	0.004648	C
2337	3	21099124	21099124	1	4.132	0.629	20.956	0.004647	S
2336	3	9717650	9717650	1	2.557	0.411	19.235	0.004646	C
2364	1	21364286	21364286	1	3.173	1.039	5.891	0.004768	C
2334	5	14578582	14578582	1	3.6	0.671	20.891	0.004645	C
2345	1	2070893	2070893	1	2.631	0.461	1.961	0.004686	C
2332	5	3535289	3535289	1	2.643	0.314	10.447	0.004635	C
2331	1	23377008	23377008	1	2.399	0.445	21.032	0.004635	S
2330	1	23458027	23458027	1	2.708	0.41	6.721	0.004627	C
2329	1	18036461	18036461	1	4.028	1.008	19.843	0.004626	C
2328	1	28718204	28718204	1	2.64	0.274	7.01	0.004622	C
2327	1	24915176	24915176	1	3.108	1.214	23.974	0.004608	C
2168	3	13517382	13517382	1	3.978	1.031	17.493	0.00414	S
2335	1	23601259	23601259	1	2.645	0.408	6.631	0.004646	S
2353	1	28909789	28909789	1	2.857	1.314	10.013	0.004729	S
2403	5	25259003	25259003	1	2.79	0.556	19.89	0.005065	C
2361	5	21847331	21847331	1	2.96	0.703	6.246	0.004761	C
2360	4	14165769	14165769	1	2.683	0.389	18.686	0.004759	C
2359	1	23988231	23988231	1	7.351	0.25	17.552	0.004754	S
2358	5	26212172	26212172	1	2.548	0.346	12.397	0.00475	C
2357	1	27060923	27060923	1	2.848	0.753	12.532	0.004742	C
2356	5	15239894	15239894	1	6.516	0.76	7.092	0.004741	C
2343	3	8193173	8193173	1	2.515	0.381	8.462	0.004674	S
2354	5	21955765	21955765	1	2.691	0.337	11.306	0.004732	C
2344	1	12908858	12908858	1	3.278	0.657	19.971	0.004685	S
2352	4	7883637	7883637	1	2.847	0.53	1.974	0.004712	C
2351	3	6529548	6529548	1	2.936	0.679	1.668	0.004711	S
2350	3	22846119	22846119	1	2.624	0.526	18.209	0.004701	S
2349	1	159194	159194	1	3.046	0.866	17.61	0.004699	C
2348	1	27641517	27641517	1	2.799	0.416	6.77	0.004696	C
2347	1	3075601	3075601	1	2.684	0.338	19.697	0.004692	C
2346	1	28279724	28279724	1	4.682	0.683	7.115	0.004688	S
2363	3	4703701	4703701	1	2.706	0.475	22.522	0.004763	S
2355	1	16606524	16606524	1	2.688	0.494	5.278	0.004736	S
2449	5	8192922	8192922	1	2.899	0.47	2.786	0.005606	C
2458	4	10640150	10640150	1	2.974	0.471	1.691	0.00568	C
2457	5	14654775	14654775	1	2.939	0.488	8.137	0.005676	C
2456	4	5215837	5215837	1	4.229	0.87	20.8	0.005673	C
2455	5	3308791	3308791	1	2.791	0.376	14.034	0.005668	C
2454	5	13083428	13083428	1	3.373	0.838	17.076	0.005667	C
2453	4	2127407	2127407	1	2.744	1.005	7.975	0.005664	C
2452	5	9002813	9002813	1	2.545	0.307	1.983	0.005645	C
2441	4	5361622	5361622	1	3.16	0.688	23.287	0.005431	C
2450	4	17141907	17141907	1	2.807	0.295	14.936	0.005631	C
2461	4	8650807	8650807	1	3.172	0.802	10.948	0.005736	C
2448	5	16670022	16670022	1	3.625	0.559	3.031	0.005594	C
2447	4	16978896	16978896	1	2.682	0.575	15.723	0.00559	C
2446	4	8469048	8469048	1	2.79	0.347	19.552	0.005578	C
2445	5	4767532	4767532	1	3.581	0.724	18.007	0.005576	C
2444	4	18152114	18152114	1	6.522	0.496	14.123	0.005562	C
2443	4	9101068	9101068	1	2.733	0.593	18.855	0.005556	C
2401	5	5175829	5175829	1	2.62	0.291	23.487	0.00505	C
2451	5	2934797	2934797	1	2.944	0.916	16.231	0.005638	C
2469	5	16192756	16192756	1	2.971	0.513	13.224	0.005893	C
2478	5	26060228	26060228	1	4.955	0.697	22.956	0.006026	C
2477	5	18125193	18125193	1	2.648	0.29	0.31	0.006014	C
2476	5	9278850	9278850	1	2.748	0.546	20.39	0.006013	C
2475	5	19055376	19055376	1	2.777	0.413	3.108	0.006005	C
2474	5	23850950	23850950	1	6.749	0.54	22.118	0.005997	C
2473	5	14645473	14645473	1	3.182	0.524	17.391	0.005964	C
2472	5	17353180	17353180	1	2.947	0.736	23.916	0.005949	C
2459	5	1750737	1750737	1	2.762	0.56	3.231	0.005688	C
2470	5	12101546	12101546	1	2.656	0.4	22.867	0.00591	C
2460	5	22042502	22042502	1	2.92	0.82	20.667	0.0057	C
2468	5	20769280	20769280	1	3.037	0.579	10.093	0.005857	C
2467	5	7971420	7971420	1	2.85	0.707	18.068	0.005823	C
2466	5	14002426	14002426	1	3.143	0.41	23.861	0.005822	C
2465	5	23331695	23331695	1	3.263	0.597	9.462	0.005809	C
2464	5	17077644	17077644	1	2.768	0.561	5.081	0.005781	C
2463	5	4521842	4521842	1	2.962	0.492	22.195	0.005775	C
2462	4	9592897	9592897	1	3.006	0.711	14.603	0.005737	C
2440	4	5770750	5770750	1	2.982	0.522	2.929	0.005418	C
2471	5	24639929	24639929	1	2.871	0.47	22.32	0.005923	C
2410	4	13985071	13985071	1	3.326	0.596	21.164	0.005142	C
2419	1	9461172	9461172	1	4.29	0.584	3.457	0.005202	C
2418	1	21065259	21065259	1	3.234	0.9	21.078	0.005177	C
2417	4	10515901	10515901	1	2.653	0.31	16.626	0.005167	C
2416	4	6074512	6074512	1	2.712	0.567	4.173	0.005167	C
2415	5	1218048	1218048	1	4.428	0.819	5.144	0.005166	C
2414	4	16550926	16550926	1	2.576	0.311	6.801	0.005165	C
2413	1	7906817	7906817	1	5.38	0.578	4.818	0.005161	C
2442	5	6881873	6881873	1	3.388	0.738	22.76	0.005543	C
2411	5	690194	690194	1	3.787	0.825	23.878	0.005144	C
2422	5	14203609	14203609	1	2.851	0.569	0.835	0.005233	C
2409	4	6584715	6584715	1	4.106	0.914	19.912	0.00514	C
2408	1	6696674	6696674	1	2.693	0.302	20.893	0.00512	C
2407	5	6215975	6215975	1	2.589	0.332	7.498	0.005098	C
2406	5	9747530	9747530	1	3.541	1.368	16.445	0.005081	C
2405	1	22634987	22634987	1	2.691	0.444	9.248	0.005069	C
2404	5	23276606	23276606	1	2.568	0.271	7.775	0.005067	C
2324	3	21623599	21623599	1	2.703	0.509	12.817	0.004599	S
2412	1	23723072	23723072	1	3.117	0.786	5.697	0.005148	C
2430	4	1528028	1528028	1	3.154	0.39	8.064	0.005298	C
2439	5	3722887	3722887	1	3.053	0.817	1.297	0.005412	C
2438	5	19510365	19510365	1	4.138	0.727	9.973	0.005406	C
2437	5	26867479	26867479	1	2.768	0.743	18.515	0.005399	C
2436	4	16021064	16021064	1	3.048	0.548	23.954	0.005392	C
2435	5	26354	26354	1	4.245	0.693	3.421	0.00538	C
2434	5	14990441	14990441	1	2.77	0.554	18.505	0.005365	C
2433	1	24586659	24586659	1	2.599	0.292	12.157	0.005339	C
2420	1	22441638	22441638	1	3.043	0.601	3.504	0.005211	C
2431	1	4136192	4136192	1	3.741	0.653	12.651	0.005308	C
2421	1	927610	927610	1	3.3	1.459	8.773	0.005212	C
2429	1	23482114	23482114	1	2.768	0.593	20.127	0.005288	C
2428	1	23127711	23127711	1	2.93	0.476	8.91	0.005286	C
2427	1	9961726	9961726	1	2.788	0.542	5.77	0.005259	C
2426	1	23069713	23069713	1	2.607	0.266	20.208	0.005257	C
2425	5	17129672	17129672	1	2.743	0.358	22.217	0.005252	C
2424	1	8853440	8853440	1	2.727	0.382	7.13	0.005248	C
2423	4	17817824	17817824	1	2.812	0.311	15.018	0.005245	C
2402	5	22112636	22112636	1	3.031	0.887	7.196	0.005061	C
2432	1	25639032	25639032	1	2.86	0.599	9.522	0.005319	C
2217	2	15851572	15851572	1	2.652	0.565	21.298	0.00427	S
2326	1	27717537	27717537	1	6.921	0.283	0.545	0.004606	S
2225	2	15502688	15502688	1	3.498	0.786	10.21	0.004293	S
2224	1	22368582	22368582	1	2.727	0.382	5.351	0.004293	C
2223	4	17751537	17751537	1	3.467	0.827	4.814	0.004292	C
2222	5	22048958	22048958	1	2.653	0.365	21.377	0.004285	C
2221	5	26254081	26254081	1	2.718	0.313	15.865	0.004284	C
2220	2	11078094	11078094	1	5.715	0.602	13.083	0.004284	C
2227	3	20860217	20860217	1	2.851	0.61	9.723	0.004301	C
2218	1	6635580	6635580	1	2.945	0.463	18.739	0.004275	C
2228	5	10938380	10938380	1	2.881	0.783	14.201	0.004303	C
2216	2	1717501	1717501	1	3.318	1.311	16.118	0.004269	C
2215	1	10770827	10770827	1	4.199	0.891	0.716	0.004265	S
2214	4	9277689	9277689	1	3.069	0.583	6.675	0.004263	C
2213	1	30142965	30142965	1	2.572	0.561	1.03	0.004259	S
2212	5	10615668	10615668	1	3.112	0.601	6.861	0.004256	C
2211	3	5486576	5486576	1	2.472	0.435	20.173	0.004254	S
2210	1	5851329	5851329	1	2.623	0.473	5.114	0.004254	S
2219	4	15116242	15116242	1	3.044	0.746	11.169	0.004277	C
2236	1	9066009	9066009	1	3.236	0.476	21.238	0.004332	S
2245	3	8225500	8225500	1	2.866	0.419	17.683	0.004364	C
2244	5	7792745	7792745	1	3.018	0.372	17.443	0.004361	C
2243	5	9398307	9398307	1	4.516	0.847	16.343	0.004357	C
2242	3	18924147	18924147	1	4.15	0.787	1.614	0.004355	S
2241	2	8915953	8915953	1	2.521	0.456	19.446	0.004352	S
2240	2	18528568	18528568	1	2.752	0.661	14.454	0.004347	S
2239	1	944484	944484	1	2.994	0.653	15.918	0.004342	C
2226	5	980264	980264	1	2.928	0.787	0.085	0.004293	C
2237	1	16602274	16602274	1	2.623	0.421	0.324	0.004333	S
2207	3	2945613	2945613	1	3.551	0.9	0.516	0.004249	S
2235	5	2946067	2946067	1	4.888	0.975	7.964	0.004327	C
2234	2	14198964	14198964	1	2.877	0.381	18.091	0.004326	S
2233	5	25291382	25291382	1	3.989	0.549	2.63	0.004324	C
2232	2	12359558	12359558	1	2.928	0.666	23.725	0.004324	C
2231	2	1500447	1500447	1	2.925	0.736	2.815	0.00432	S
2230	3	204992	204992	1	2.857	0.76	19.708	0.004316	C
2229	2	12242374	12242374	1	2.858	0.957	13.253	0.004305	C
2238	2	15249153	15249153	1	3.913	0.766	20.144	0.004335	S
2178	1	9808798	9808798	1	2.533	0.38	22.107	0.004168	S
2187	5	19855583	19855583	1	3.04	0.638	13.67	0.004196	C
2186	2	15529157	15529157	1	3.127	0.636	11.757	0.00419	C
2185	2	9827871	9827871	1	3.429	0.681	3.645	0.004189	S
2184	5	5264261	5264261	1	7.277	0.292	20.673	0.004184	C
2183	2	19512892	19512892	1	2.843	0.686	16.934	0.004181	S
2182	1	9366497	9366497	1	2.542	0.388	0.637	0.004178	S
2181	1	4775432	4775432	1	2.963	0.926	3.897	0.004178	S
2209	2	18417792	18417792	1	3.692	0.73	17.528	0.004253	C
2179	2	1791576	1791576	1	3.071	0.504	22.48	0.00417	C
2190	3	7321317	7321317	1	4.893	0.839	16.765	0.004201	S
2177	1	30085453	30085453	1	6.315	0.581	18.95	0.004165	S
2176	1	5653176	5653176	1	2.692	0.441	16.056	0.004164	S
2175	3	21942611	21942611	1	3.557	0.67	5.067	0.004163	C
2174	1	22757233	22757233	1	2.773	0.323	5.767	0.004161	C
2173	3	9557398	9557398	1	5.12	0.801	7.672	0.004159	S
2172	1	20804337	20804337	1	2.967	0.652	19.825	0.004147	C
2171	3	22184747	22184747	1	2.723	0.308	4.421	0.004146	C
2180	2	14923229	14923229	1	2.719	0.394	10.371	0.004176	C
2198	3	9486934	9486934	1	2.899	0.535	0.356	0.004215	S
2248	3	3648036	3648036	1	2.709	0.619	17.79	0.004381	S
2206	1	18467252	18467252	1	5.638	0.615	8.635	0.004248	C
2205	3	10060858	10060858	1	2.645	0.339	23.296	0.004238	S
2204	3	19456591	19456591	1	3.329	0.708	20.448	0.004236	C
2203	2	2024304	2024304	1	4.757	0.694	21.198	0.004234	C
2202	3	8198400	8198400	1	2.943	0.379	0.65	0.004231	C
2201	5	6881754	6881754	1	7.361	0.34	21.097	0.00422	C
2188	3	8769917	8769917	1	2.962	0.814	7.049	0.004199	C
2199	2	14833555	14833555	1	2.97	0.871	19.054	0.004216	S
2189	3	491693	491693	1	2.881	0.871	14.823	0.0042	C
2197	2	10738535	10738535	1	2.901	0.51	22.732	0.004212	C
2196	1	7949095	7949095	1	2.953	0.716	12.638	0.004211	S
2195	4	11639308	11639308	1	3.106	0.487	18.976	0.00421	C
2194	1	20683712	20683712	1	3.203	0.725	14.598	0.00421	C
2193	5	5741972	5741972	1	5.725	0.398	21.664	0.004206	C
2192	5	16698337	16698337	1	5.13	0.807	11.326	0.004205	C
2191	2	18451122	18451122	1	3.644	0.86	20.124	0.004204	S
2208	5	1460016	1460016	1	2.934	0.395	17.929	0.004252	C
2200	5	13148919	13148919	1	2.945	0.858	18.854	0.004218	C
2294	3	20010128	20010128	1	2.558	0.436	5.683	0.004495	S
2303	4	18191257	18191257	1	2.814	0.62	6.664	0.004515	C
2302	4	14674618	14674618	1	3.046	0.671	2.766	0.004513	C
2301	3	10367444	10367444	1	3.013	0.732	3.88	0.004512	S
2300	3	10487748	10487748	1	2.662	0.512	23.17	0.004511	S
2299	1	13056834	13056834	1	3.036	0.842	15.982	0.004511	C
2298	1	18141649	18141649	1	3.842	1.121	20.881	0.004509	S
2297	1	11973386	11973386	1	2.561	0.451	20.501	0.004499	S
2286	3	6758812	6758812	1	2.712	0.406	20.859	0.004468	S
2295	3	11780914	11780914	1	2.725	0.431	20.221	0.004496	S
2306	3	5752884	5752884	1	2.843	0.459	20.445	0.004519	S
2293	3	17568891	17568891	1	2.896	1.013	19.489	0.004495	C
2292	5	9442248	9442248	1	2.605	0.338	11.25	0.004494	C
2291	3	1589082	1589082	1	4.576	0.78	18.385	0.004492	S
2290	2	14336506	14336506	1	3.003	0.692	20.635	0.004484	S
2289	3	17542228	17542228	1	3.031	0.919	22.556	0.00448	S
2288	4	16736225	16736225	1	2.693	0.366	2.429	0.004476	C
2246	4	18254441	18254441	1	2.825	0.44	23.069	0.004369	C
2296	3	16567089	16567089	1	2.692	0.304	5.291	0.004498	C
2314	3	21116084	21116084	1	3.774	0.698	7.502	0.004571	S
2323	1	12201015	12201015	1	2.729	0.475	13.104	0.004599	S
2322	1	5900698	5900698	1	2.729	0.367	12.598	0.004599	S
2321	1	4081562	4081562	1	4.304	0.962	16.038	0.004585	S
2320	4	2183297	2183297	1	3.008	0.828	0.831	0.004581	C
2319	1	2035642	2035642	1	6.135	0.533	15.876	0.004581	S
2318	1	19901981	19901981	1	2.846	0.939	18.308	0.00458	S
2317	4	9526446	9526446	1	2.476	0.303	1.74	0.004577	C
2304	5	20232779	20232779	1	3.212	0.685	13.576	0.004516	C
2315	3	5976477	5976477	1	2.984	0.939	18.364	0.004573	C
2305	3	8294527	8294527	1	4.423	0.682	6.552	0.004519	C
2313	1	28003106	28003106	1	2.796	0.514	0.057	0.004569	S
2312	3	16064694	16064694	1	2.741	0.555	19.439	0.004554	S
2311	5	23861001	23861001	1	2.964	0.637	0.257	0.004552	C
2310	3	12171801	12171801	1	2.58	0.536	4.287	0.004551	S
2309	1	23633069	23633069	1	3.579	0.535	6.887	0.004542	C
2308	1	14004566	14004566	1	2.572	0.282	2.024	0.004537	S
2307	2	8362783	8362783	1	5.503	0.46	13.429	0.004524	S
2285	3	3613362	3613362	1	3.001	0.516	22.816	0.004468	S
2316	2	1917846	1917846	1	2.839	0.726	10.978	0.004576	S
2255	1	6876877	6876877	1	2.5	0.44	2.2	0.004393	S
2264	1	24948562	24948562	1	3.093	1.537	21.953	0.004419	S
2263	5	18600409	18600409	1	2.867	0.61	6.086	0.004418	C
2262	2	15504252	15504252	1	2.509	0.256	19.808	0.004416	S
2261	3	22945408	22945408	1	2.754	0.574	14.318	0.004411	C
2260	2	7591266	7591266	1	6.427	0.484	14.609	0.004409	C
2259	4	5549823	5549823	1	2.522	0.274	11.387	0.004407	C
2258	1	8498476	8498476	1	2.922	0.365	1.358	0.004406	S
2287	5	26641884	26641884	1	2.835	0.34	23.129	0.004473	C
2256	3	20454325	20454325	1	2.793	0.512	20.761	0.004396	C
2267	5	3667809	3667809	1	3.942	0.733	15.903	0.004421	C
2254	1	19659138	19659138	1	5.277	0.438	8.57	0.004391	C
2253	5	9009582	9009582	1	2.749	0.503	18.887	0.004386	C
2252	1	16741370	16741370	1	3.035	0.709	15.573	0.004386	C
2251	2	16538284	16538284	1	2.768	0.431	23.028	0.004384	S
2250	2	12866621	12866621	1	3.059	0.404	7.508	0.004384	S
2249	4	17194082	17194082	1	2.769	0.51	15.693	0.004383	C
1859	2	11693386	11693386	1	2.433	0.326	8.265	0.003325	S
2257	1	25542468	25542468	1	3.185	0.712	7.171	0.004402	S
2275	3	10847536	10847536	1	3.046	0.766	20.649	0.004439	S
2284	4	15616887	15616887	1	2.537	0.264	16.589	0.004467	C
2283	2	13341454	13341454	1	3.272	0.776	14.018	0.004467	S
2282	3	5800410	5800410	1	5.838	0.66	21.871	0.004462	C
2281	1	24257327	24257327	1	3.503	0.915	23.63	0.004457	C
2280	3	2573399	2573399	1	3.02	0.54	12.207	0.004451	S
2279	3	9940986	9940986	1	3.553	0.811	0.593	0.004451	C
2278	5	6190094	6190094	1	3.067	1.044	10.551	0.004447	C
2265	4	15194844	15194844	1	2.917	0.906	19.714	0.004419	C
2276	1	4190734	4190734	1	3.607	0.971	20.781	0.004443	S
2266	4	15413881	15413881	1	4.348	0.942	22.991	0.004421	C
2274	5	22195441	22195441	1	2.757	0.37	2.448	0.004438	C
2273	3	17988794	17988794	1	3.633	0.811	2.618	0.004433	S
2272	1	10679145	10679145	1	3.288	0.755	18.438	0.004429	S
2271	2	17503682	17503682	1	2.804	0.5	19.437	0.004428	S
2270	1	20567207	20567207	1	5.864	0.333	8.79	0.004427	C
2269	3	12592572	12592572	1	4.69	0.9	17.642	0.004426	C
2268	3	18445427	18445427	1	2.801	0.369	2.104	0.004424	C
2247	2	16869076	16869076	1	2.89	0.75	7.891	0.004374	S
2277	3	20784567	20784567	1	2.453	0.266	23.499	0.004447	S
1442	3	5675918	5675918	1	2.559	0.417	5.172	0.001979	S
1395	1	18312720	18312720	1	2.806	0.525	12.778	0.001819	C
1450	3	11006597	11006597	1	3.012	1.054	21.819	0.002003	S
1449	5	17284668	17284668	1	2.484	0.435	23.489	0.002001	S
1448	4	11843252	11843252	1	3.296	0.824	7.375	0.002001	C
1447	5	9583477	9583477	1	2.871	0.462	20.049	0.001997	C
1446	3	1750710	1750710	1	3.056	0.683	18.482	0.001993	S
1445	4	740969	740969	1	2.728	0.351	11.594	0.001992	S
1452	3	554871	554871	1	2.751	0.311	15.42	0.002017	C
1443	1	23307953	23307953	1	2.618	0.546	5.004	0.00199	S
1453	1	18798941	18798941	1	3.454	0.593	1.041	0.002023	S
1441	2	7481283	7481283	1	4.308	0.577	12.657	0.001979	C
1440	2	11676160	11676160	1	2.783	0.74	20.405	0.001978	S
1439	3	11215149	11215149	1	3.244	0.487	0.139	0.001971	C
1438	4	8158558	8158558	1	2.598	0.529	23.293	0.001969	S
1437	1	10147619	10147619	1	3.064	0.532	8.124	0.001966	C
1436	2	19082205	19082205	1	3.126	0.731	8.126	0.001961	S
1435	1	28016255	28016255	1	5.86	0.444	6.168	0.001961	S
1444	2	14656672	14656672	1	2.935	0.587	1.33	0.001992	S
1461	3	11387837	11387837	1	3.015	0.481	12.312	0.002059	C
1470	2	657581	657581	1	2.641	0.376	13.662	0.002099	S
1469	4	10648774	10648774	1	2.711	0.409	16.67	0.002098	C
1468	1	26316952	26316952	1	3.238	0.747	17.175	0.002098	C
1467	3	8923358	8923358	1	2.897	0.607	20.292	0.002084	C
1466	3	5643192	5643192	1	2.844	0.456	23.566	0.002074	S
1465	1	9699032	9699032	1	2.638	0.315	0.352	0.002073	C
1464	2	6438544	6438544	1	2.453	0.33	23.466	0.00207	S
1451	3	18509764	18509764	1	3.467	0.731	18.785	0.002015	C
1462	4	5298166	5298166	1	3.175	0.563	1.542	0.002062	S
1432	5	25742931	25742931	1	6.843	0.316	5.55	0.001953	S
1460	1	2055782	2055782	1	3.017	0.971	6.424	0.002058	C
1459	5	21627992	21627992	1	3.013	0.49	12.426	0.002049	S
1458	5	18043533	18043533	1	2.525	0.278	19.27	0.002049	S
1457	1	27412341	27412341	1	2.678	0.426	3.567	0.002037	S
1456	3	15180880	15180880	1	2.861	0.524	19.743	0.002035	C
1455	3	7866098	7866098	1	2.873	0.407	9.67	0.002035	C
1454	5	16574418	16574418	1	3.052	0.731	19.287	0.002029	S
1463	5	24548323	24548323	1	2.49	0.399	21.353	0.002068	S
1403	1	130488	130488	1	5.3	0.551	18.465	0.001845	C
1412	3	17098649	17098649	1	4.626	0.87	10.136	0.001886	C
1411	1	15760902	15760902	1	3.898	0.722	21.02	0.001883	C
1410	3	8249876	8249876	1	3.538	0.937	0.519	0.001875	C
1409	1	25101077	25101077	1	2.687	0.252	14.983	0.001874	C
1408	4	14330015	14330015	1	2.804	0.284	21.314	0.001873	C
1407	2	12787643	12787643	1	2.712	0.731	16.016	0.001866	S
1406	4	7925647	7925647	1	2.933	0.431	20.379	0.001859	C
1434	5	20426743	20426743	1	2.975	0.942	12.755	0.001958	S
1404	3	13207	13207	1	3.832	0.722	0.739	0.001845	C
1415	4	12801237	12801237	1	2.802	0.444	5.596	0.001897	S
1402	5	21828141	21828141	1	2.995	0.577	6.015	0.001843	S
1401	2	2310922	2310922	1	2.901	0.94	16.38	0.00184	C
1400	1	24747871	24747871	1	4.264	0.712	20.495	0.001832	C
1399	3	19658799	19658799	1	2.861	0.568	18.108	0.00183	C
1398	3	16975352	16975352	1	3.218	0.512	18.812	0.001824	C
1397	4	11827751	11827751	1	2.581	0.251	10.632	0.001821	C
1549	3	6563910	6563910	1	3.977	1.446	19.289	0.002407	C
1405	5	19686114	19686114	1	2.477	0.313	14.372	0.001852	S
1423	3	13005237	13005237	1	2.897	0.37	1.895	0.001928	C
1473	2	623355	623355	1	3.727	0.901	14.658	0.002119	S
1431	4	8347505	8347505	1	3.81	0.979	23.299	0.001947	S
1430	4	4730379	4730379	1	4.255	0.715	17.731	0.001946	C
1429	4	15699922	15699922	1	2.741	0.654	16.823	0.001939	S
1428	1	25683256	25683256	1	3.607	0.839	16.076	0.001936	C
1427	3	21725480	21725480	1	2.52	0.474	15.992	0.001935	S
1426	4	6743398	6743398	1	2.578	0.339	6.849	0.001934	C
1413	5	24356164	24356164	1	2.663	0.407	5.156	0.001888	S
1424	2	18654674	18654674	1	2.622	0.275	1.709	0.001932	C
1414	3	17914001	17914001	1	3.328	0.987	21.013	0.001897	C
1422	1	26809278	26809278	1	3.083	1.063	15.731	0.001927	C
1421	2	15794753	15794753	1	5.635	0.333	20.396	0.001926	C
1420	5	8875215	8875215	1	5.978	0.46	18.584	0.00192	C
1419	5	7205086	7205086	1	3.256	0.862	18.872	0.00192	C
1418	1	7686673	7686673	1	2.668	0.294	7.847	0.00192	C
1417	3	119338	119338	1	3.742	0.955	21.15	0.001911	C
1416	2	8715568	8715568	1	2.983	0.806	13.022	0.001911	S
1433	2	18530780	18530780	1	2.818	0.861	7.005	0.001954	S
1425	4	2302770	2302770	1	3.278	1.028	16.726	0.001932	C
1519	4	17596566	17596566	1	2.812	0.629	23.268	0.002301	C
1528	4	13659293	13659293	1	4.826	0.857	20.326	0.00234	C
1527	2	8235946	8235946	1	2.559	0.355	3.592	0.002338	S
1526	1	4530537	4530537	1	2.718	0.658	16.05	0.002337	S
1525	1	4134838	4134838	1	3.698	0.828	20.371	0.002337	C
1524	4	15858312	15858312	1	2.37	0.298	15.698	0.002335	S
1523	5	21162477	21162477	1	3.001	0.84	6.678	0.002333	C
1522	1	17212111	17212111	1	2.433	0.316	2.357	0.00233	S
1511	2	437002	437002	1	2.834	0.564	13.995	0.002281	C
1520	5	26035947	26035947	1	3.031	0.751	7.396	0.002311	C
1531	5	11556334	11556334	1	4.424	0.938	5.194	0.002356	C
1518	2	18430547	18430547	1	3.257	0.883	10.328	0.002301	C
1517	1	24994709	24994709	1	2.802	0.755	19.841	0.002301	C
1516	3	8544833	8544833	1	2.452	0.416	4.683	0.002299	S
1515	1	5584861	5584861	1	2.713	0.405	23.938	0.002295	C
1514	1	28895068	28895068	1	4.907	0.591	16.895	0.002293	S
1513	4	14703203	14703203	1	2.825	0.541	2.476	0.002288	S
1471	3	1671433	1671433	1	2.615	0.436	22.771	0.002104	S
1521	1	11084751	11084751	1	3.06	0.741	22.688	0.002323	C
1539	3	18399451	18399451	1	6.681	0.236	6.119	0.002374	S
1861	3	3447237	3447237	1	2.91	0.536	13.792	0.003327	S
1547	5	18164448	18164448	1	2.715	0.66	18.509	0.002404	C
1546	5	6167126	6167126	1	2.643	0.304	15.97	0.002402	C
1545	1	5869545	5869545	1	2.609	0.507	19.795	0.002401	S
1544	5	12644534	12644534	1	2.844	0.366	6.707	0.002397	S
1543	5	18034992	18034992	1	3.406	0.693	23.033	0.002383	S
1542	1	21056543	21056543	1	3.749	1.117	18.439	0.002377	C
1529	5	17409889	17409889	1	3.04	0.333	8.759	0.002344	S
1540	5	7467178	7467178	1	2.646	0.395	10.719	0.002375	S
1530	3	7421710	7421710	1	3.035	0.734	15.221	0.002351	C
1538	2	9274072	9274072	1	2.775	0.313	3.187	0.002374	C
1537	1	2441585	2441585	1	2.567	0.479	13.348	0.002373	S
1536	2	8974662	8974662	1	2.798	0.597	23.301	0.002367	C
1535	2	15228879	15228879	1	2.623	0.952	1.247	0.002365	S
1534	1	27770236	27770236	1	2.952	0.521	6.607	0.002362	S
1533	5	5402514	5402514	1	2.41	0.284	19.942	0.002361	S
1532	5	4255585	4255585	1	2.867	0.661	17.009	0.002357	S
1510	4	16234663	16234663	1	3.264	0.81	1.706	0.00228	C
1541	3	2398359	2398359	1	2.564	0.311	0.814	0.002376	C
1480	5	21042704	21042704	1	2.779	0.286	13.645	0.002161	S
1489	1	22559150	22559150	1	2.4	0.461	23.246	0.002188	S
1488	1	11806232	11806232	1	3.167	0.482	19.14	0.002179	S
1487	3	8171517	8171517	1	2.792	0.568	2.685	0.002178	C
1486	1	140254	140254	1	3.536	0.797	3.005	0.002178	C
1485	3	3928862	3928862	1	2.7	0.713	19.773	0.002172	S
1484	5	22600667	22600667	1	2.767	0.477	0.548	0.002171	C
1483	1	10397181	10397181	1	2.715	0.372	9.368	0.00217	S
1512	2	7993562	7993562	1	2.734	0.561	22.125	0.002284	C
1481	3	13216133	13216133	1	3.635	0.785	8.976	0.002164	S
1492	1	2056191	2056191	1	2.678	0.341	16.636	0.002203	S
1479	4	4641821	4641821	1	4.712	1.108	5.636	0.002142	C
1478	5	9135139	9135139	1	2.444	0.264	15.736	0.002139	S
1477	4	7435953	7435953	1	2.762	0.529	4.027	0.002138	C
1476	1	9467337	9467337	1	2.851	0.527	19.08	0.002128	C
1475	2	8858729	8858729	1	2.988	0.788	4.081	0.002126	C
1474	1	706950	706950	1	4.94	0.852	20.893	0.002125	C
1394	5	26262131	26262131	1	2.872	0.609	20.792	0.001815	C
1482	4	133413	133413	1	2.688	0.313	0.703	0.002168	C
1500	3	6625191	6625191	1	2.737	0.561	22.615	0.002225	S
1509	2	18453738	18453738	1	6.502	1.501	0.459	0.002275	S
1508	1	12633491	12633491	1	2.824	0.451	11.52	0.002273	C
1507	1	21239417	21239417	1	3.766	0.949	20.794	0.002258	C
1506	2	2601358	2601358	1	4.76	0.394	18.384	0.002254	S
[truncated: 480 more rows]
